# Supplementary material for: Dual-RNA-sequencing to elucidate the interactions between sorghum and Colletotrichum sublineola
Source: Front Fungal Biol. 2024 Aug 16;5:1437344. doi: 10.3389/ffunb.2024.1437344 (PMC11362643; doi:10.3389/ffunb.2024.1437344)
Supplement: Supplementary file 1 [file Datasheet1.zip]

Archive with 12 entries (12 files):
- 01_Supp_Data_1_RNA-seq-stats_v1.xlsx
- __MACOSX/._01_Supp_Data_1_RNA-seq-stats_v1.xlsx
- 02_Supp_Data_2_CAZYmes_v2.xlsx
- __MACOSX/._02_Supp_Data_2_CAZYmes_v2.xlsx
- 03_Supp_Data_3_EffectorP_v2.xlsx
- __MACOSX/._03_Supp_Data_3_EffectorP_v2.xlsx
- 04_Supp_Data_4_Effectorome_v1.xlsx
- __MACOSX/._04_Supp_Data_4_Effectorome_v1.xlsx
- 05_Supp_Data_5_membranetransport_v1.xls
- __MACOSX/._05_Supp_Data_5_membranetransport_v1.xls
- 06_Supp_Data_6_SC110vsSC1033_v1.xlsx
- __MACOSX/._06_Supp_Data_6_SC110vsSC1033_v1.xlsx
