# Supplementary material for: Dual-RNA-sequencing to elucidate the interactions between sorghum and Colletotrichum sublineola
Source: Front Fungal Biol. 2024 Aug 16;5:1437344. doi: 10.3389/ffunb.2024.1437344 (PMC11362643; doi:10.3389/ffunb.2024.1437344)
Supplement: Supplementary file 1 [file Datasheet1.zip › 01_Supp_Data_1_RNA-seq-stats_v1.xlsx]

## Sheet: RNA-mapping-stats
Sample name	Time point (dpi)	Total reads mapped to Sorghum bicolor	% reads mapped to Sorghum bicolor	% GC content	Total reads mapped to C.sublineola	% reads mapped to C. sublineola
Mock-inoculated SC17	1	44784779	93.02	56.6	N/A	N/A
Mock-inoculated SC17	3	41798433	93.55	56.6	N/A	N/A
Mock-inoculated SC17	5	40491101	94.32	55.2	N/A	N/A
Mock-inoculated SC110	1	42087878	95.56	57	N/A	N/A
Mock-inoculated SC110	3	39634072	95.38	56.3	N/A	N/A
Mock-inoculated SC110	5	43105771	93.64	56.4	N/A	N/A
Mock-inoculated SC1033	1	45690723	94.18	57.3	N/A	N/A
Mock-inoculated SC1033	3	39104140	94.5	57.3	N/A	N/A
Mock-inoculated SC1033	5	43497717	93.76	57.3	N/A	N/A
Mock-inoculated SC1330	1	42238509	93.27	58.4	N/A	N/A
Mock-inoculated SC1330	3	40238048	93.44	56.4	N/A	N/A
Mock-inoculated SC1330	5	40818930	93.48	55.8	N/A	N/A
Inoculated SC17	1	39984854	93.68	56.4	144625	0.36
Inoculated SC17	3	41026100	94.18	56.7	130048	0.34
Inoculated SC17	5	43559198	92.43	54.2	174049	0.42
Inoculated SC110	1	41862306	95.01	56.7	148154	0.36
Inoculated SC110	3	41309461	94.68	56.9	121242	0.3
Inoculated SC110	5	42679418	94.21	54.6	169073	0.39
Inoculated SC1033	1	45049113	92.49	57.1	120421	0.26
Inoculated SC1033	3	39417508	93.23	55.6	99121	0.25
Inoculated SC1033	5	42943357	95.02	55.7	29740	0.07
Inoculated SC1330	1	43655936	93.19	57.8	117655	0.28
Inoculated SC1330	3	43195398	93.23	57.1	177275	0.46
Inoculated SC1330	5	41914006	93.42	56.8	82379	0.2

## Sheet: In vitro RNA-seq quality
Sample name	Raw reads	Raw data (Gbp)	Effective (%)	Error (%)	Q20 (%)	Q30 (%)	% GC content
C_sub_01	45463080	6.8	98.75	0.02	98.11	94.91	57.07
C_sub_02	40698974	6.1	98.8	0.02	98.26	95.27	57.24
C_sub_03	51191476	7.7	98.86	0.02	98.08	94.79	56.97
C_sub_04	54615200	8.2	98.8	0.02	98.14	94.93	56.93
