# Supplementary material for: Dual-RNA-sequencing to elucidate the interactions between sorghum and Colletotrichum sublineola
Source: Front Fungal Biol. 2024 Aug 16;5:1437344. doi: 10.3389/ffunb.2024.1437344 (PMC11362643; doi:10.3389/ffunb.2024.1437344)
Supplement: Supplementary file 1 [file Datasheet1.zip › 02_Supp_Data_2_CAZYmes_v2.xlsx]

## Sheet: 1 dpi
Gene ID	EC#	HMMER	DIAMOND	Consensus	Signalp	#ofTools
A0A066WXU4_COLSU	-	GH55_2(40-784)	N	GH55_2	Y(1-24)	1
A0A066WYL4_COLSU	-	GH92(293-801)	GH92	GH92	N	2
A0A066X8U1_COLSU	-	AA5(636-1137)	AA5_1	AA5_1	Y(1-30)	2
A0A066X999_COLSU	-	GH47(113-578)	GH47	GH47	N	2
A0A066XAF1_COLSU	-	GH131(27-281)	GH131	GH131	N	2
A0A066XAU2_COLSU	-	AA3_2(27-586)	AA3_2	AA3_2	Y(1-28)	2
A0A066XBV1_COLSU	-	CE8(28-308)	CE8	CE8	Y(1-17)	2
A0A066XCY0_COLSU	-	CE4(156-281)	CBM18+CE4	CBM18+CE4	N	2
A0A066XMA0_COLSU	-	AA5_2(253-802)	AA5_2	AA5_2	Y(1-23)	2
A0A066XML9_COLSU	-	GT17(72-364)	GT17	GT17	N	2
A0A066XN81_COLSU	-	GH28(37-193)	GH28	GH28	Y(1-18)	2
A0A066XPB8_COLSU	-	CE5(32-236)	CE5	CE5	Y(1-17)	2
A0A066XZI0_COLSU	-	N	GT1	GT1	N	1
A0A066Y1K7_COLSU	-	N	CE5	CE5	N	1
A0A066XQ15_COLSU	-	N	GH18	GH18	N	1
A0A066XQV5_COLSU	-	N	GT2	GT2	N	1
A0A066XZ42_COLSU	-	N	AA1_3	AA1_3	Y(1-20)	1

## Sheet: 3 dpi 
Gene ID	EC#	HMMER	DIAMOND	Consensus	Signalp	#ofTools
A0A066WTE9_COLSU	-	GH81(84-770)	GH81	GH81	N	2
A0A066WVY5_COLSU	-	GT1(7-425)	GT1	GT1	N	2
A0A066WW29_COLSU	-	PL3_2(109-299)	PL3_2	PL3_2	Y(1-31)	2
A0A066WYC6_COLSU	-	GH43_24(48-289)	N	GH43_24	Y(1-18)	1
A0A066WYL4_COLSU	-	GH92(293-801)	GH92	GH92	N	2
A0A066X0J9_COLSU	-	CE1(37-221)	CBM1+CE1	CBM1+CE1	Y(1-21)	2
A0A066X0T7_COLSU	-	GH30_5(26-474)	GH30_5	GH30_5	Y(1-30)	2
A0A066X2K1_COLSU	-	AA3_2(4-577)	AA3_2	AA3_2	N	2
A0A066X4H1_COLSU	-	GH18(154-500)	CBM18+GH18	CBM18+GH18	N	2
A0A066X844_COLSU	-	AA16(18-185)	N	AA16	Y(1-20)	1
A0A066X926_COLSU	-	GH43_22(162-379)+GH43_34(736-1014)	GH43_22+GH43_34	GH43_22+GH43_34	N	2
A0A066X9L2_COLSU	-	GH43_36(24-289)+CBM91(317-496)	CBM91+GH43_36	CBM91+GH43_36	Y(1-21)	2
A0A066X9Z0_COLSU	-	GH11(38-214)	CBM1+GH11	CBM1+GH11	Y(1-20)	2
A0A066XAU2_COLSU	-	AA3_2(27-586)	AA3_2	AA3_2	Y(1-28)	2
A0A066XB10_COLSU	-	AA1(317-828)	AA1	AA1	N	2
A0A066XBI6_COLSU	-	GH43_11(4-295)+CBM91(321-528)	CBM91+GH43_11	CBM91+GH43_11	N	2
A0A066XBV1_COLSU	-	CE8(28-308)	CE8	CE8	Y(1-17)	2
A0A066XC41_COLSU	-	GT32(113-190)	N	GT32	N	1
A0A066XCH2_COLSU	-	AA7(143-345)	N	AA7	Y(1-18)	1
A0A066XCN5_COLSU	-	GH43_21(87-316)	GH43_21	GH43_21	Y(1-21)	2
A0A066XDJ4_COLSU	-	GH5_5(18-309)	GH5_5	GH5_5	N	2
A0A066XDT4_COLSU	-	PL1_4(114-298)	PL1_4	PL1_4	Y(1-20)	2
A0A066XFB3_COLSU	-	GH11(45-223)	GH11	GH11	Y(1-20)	2
A0A066XFF1_COLSU	-	GH10(29-230)+GH10(246-349)	GH10	GH10	Y(1-19)	2
A0A066XG61_COLSU	-	AA8(23-198)+AA3_1(222-742)	AA3_1+AA8	AA3_1+AA8	Y(1-27)	2
A0A066XI13_COLSU	-	GH93(56-359)	GH93	GH93	N	2
A0A066XJ45_COLSU	-	CE1(35-231)	CE1	CE1	Y(1-64)	2
A0A066XJE4_COLSU	-	AA9(9-232)	AA9	AA9	Y(1-29)	2
A0A066XM22_COLSU	-	GH16_3(329-594)	GH16_3	GH16_3	N	2
A0A066XMA2_COLSU	-	AA9(8-228)	AA9	AA9	Y(1-20)	2
A0A066XMG3_COLSU	-	GH43_29(37-317)+CBM6(338-460)	CBM6+GH43_29	CBM6+GH43_29	Y(1-36)	2
A0A066XNE4_COLSU	-	GH3(87-301)	GH3	GH3	Y(1-25)	2
A0A066XNJ6_COLSU	-	AA9(5-222)	AA9+CBM1	AA9+CBM1	N	2
A0A066XNR3_COLSU	-	AA9(9-216)	AA9+CBM1	AA9+CBM1	N	2
A0A066XPA1_COLSU	-	CE3(35-228)	N	CE3	Y(1-21)	1
A0A066XQM7_COLSU	-	GH11(47-217)	GH11	GH11	Y(1-22)	2
A0A066XRP4_COLSU	-	GH16_10(52-249)	GH16_10	GH16_10	N	2
A0A066XTD5_COLSU	-	GH13_1(65-409)	CBM20+GH13_1	CBM20+GH13_1	Y(1-23)	2
A0A066XTH8_COLSU	-	GH10(26-343)	GH10	GH10	N	2
A0A066XTR9_COLSU	-	GH32(53-420)	GH32	GH32	Y(1-27)	2
A0A066XUV3_COLSU	-	GH43_24(40-273)+CBM35(321-437)	CBM35+GH43_24	CBM35+GH43_24	Y(1-20)	2
A0A066XXU1_COLSU	-	AA7(135-327)	N	AA7	N	1
A0A066XT11_COLSU	-	N	AA3_2	AA3_2	N	1
A0A066WSY1_COLSU	-	N	CBM48+GH13_8	CBM48+GH13_8	N	1
A0A066XFV6_COLSU	-	N	CBM48+GH13_8	CBM48+GH13_8	N	1
A0A066WV39_COLSU	-	N	AA1	AA1	N	1
A0A066XXI0_COLSU	-	N	GH36	GH36	N	1
A0A066XQ15_COLSU	-	N	GH18	GH18	N	1
A0A066XQV5_COLSU	-	N	GT2	GT2	N	1
A0A066XZ42_COLSU	-	N	AA1_3	AA1_3	Y(1-20)	1

## Sheet: 5 dpi
Gene ID	EC#	HMMER	DIAMOND	Consensus	Signalp	#ofTools
A0A066WYL4_COLSU	-	GH92(293-801)	GH92	GH92	N	2
A0A066X0T7_COLSU	-	GH30_5(26-474)	GH30_5	GH30_5	Y(1-30)	2
A0A066XAT3_COLSU	-	GH93(40-177)+GH93(199-371)	GH93	GH93	Y(1-22)	2
A0A066XB10_COLSU	-	AA1(317-828)	AA1	AA1	N	2
A0A066XGR6_COLSU	-	GH11(45-215)	N	GH11	Y(1-22)	1
A0A066XIM9_COLSU	-	GH29(337-708)	GH29	GH29	Y(1-22)	2
A0A066XJE4_COLSU	-	AA9(9-232)	AA9	AA9	Y(1-29)	2
A0A066XMG3_COLSU	-	GH43_29(37-317)+CBM6(338-460)	CBM6+GH43_29	CBM6+GH43_29	Y(1-36)	2
A0A066XMS2_COLSU	-	GT1(207-474)	GT1	GT1	N	2
A0A066XZI0_COLSU	-	N	GT1	GT1	N	1
A0A066WSY1_COLSU	-	N	CBM48+GH13_8	CBM48+GH13_8	N	1
A0A066XFV6_COLSU	-	N	CBM48+GH13_8	CBM48+GH13_8	N	1
A0A066XXI0_COLSU	-	N	GH36	GH36	N	1
A0A066X991_COLSU	-	N	CBM18+GH18	CBM18+GH18	N	1
A0A066XQ15_COLSU	-	N	GH18	GH18	N	1
A0A066XQV5_COLSU	-	N	GT2	GT2	N	1
A0A066XVV4_COLSU	-	N	AA3_2	AA3_2	N	1

## Sheet: CAZYmes expressed by timepoint 
Identifer	Timepoint(s) expressed
A0A066WYL4_COLSU	1,3,5
A0A066XQ15_COLSU	1,3,5
A0A066XQV5_COLSU	1,3,5
A0A066XBV1_COLSU	1,3
A0A066XAU2_COLSU	1,3
A0A066XZ42_COLSU	1,3
A0A066XZI0_COLSU	1,5
A0A066XXI0_COLSU	3,5
A0A066XMG3_COLSU	3,5
A0A066X0T7_COLSU	3,5
A0A066XJE4_COLSU	3,5
A0A066XFV6_COLSU	3,5
A0A066XB10_COLSU	3,5
A0A066WSY1_COLSU	3,5
A0A066XMA0_COLSU	1
A0A066Y1K7_COLSU	1
A0A066XML9_COLSU	1
A0A066XAF1_COLSU	1
A0A066WXU4_COLSU	1
A0A066XPB8_COLSU	1
A0A066XCY0_COLSU	1
A0A066X999_COLSU	1
A0A066XN81_COLSU	1
A0A066X8U1_COLSU	1
A0A066X0J9_COLSU	3
A0A066XDT4_COLSU	3
A0A066XTH8_COLSU	3
A0A066XRP4_COLSU	3
A0A066X9Z0_COLSU	3
A0A066XMA2_COLSU	3
A0A066XFB3_COLSU	3
A0A066WW29_COLSU	3
A0A066XTR9_COLSU	3
A0A066XC41_COLSU	3
A0A066XBI6_COLSU	3
A0A066X844_COLSU	3
A0A066XTD5_COLSU	3
A0A066XT11_COLSU	3
A0A066XI13_COLSU	3
A0A066X4H1_COLSU	3
A0A066XCN5_COLSU	3
A0A066XCH2_COLSU	3
A0A066WVY5_COLSU	3
A0A066XNR3_COLSU	3
A0A066XNJ6_COLSU	3
A0A066WV39_COLSU	3
A0A066XNE4_COLSU	3
A0A066X2K1_COLSU	3
A0A066XG61_COLSU	3
A0A066XJ45_COLSU	3
A0A066X9L2_COLSU	3
A0A066XFF1_COLSU	3
A0A066XM22_COLSU	3
A0A066WTE9_COLSU	3
A0A066XUV3_COLSU	3
A0A066XQM7_COLSU	3
A0A066XXU1_COLSU	3
A0A066WYC6_COLSU	3
A0A066XDJ4_COLSU	3
A0A066XPA1_COLSU	3
A0A066X926_COLSU	3
A0A066XVV4_COLSU	5
A0A066XMS2_COLSU	5
A0A066X991_COLSU	5
A0A066XGR6_COLSU	5
A0A066XIM9_COLSU	5
A0A066XAT3_COLSU	5
