# Supplementary material for: Dual-RNA-sequencing to elucidate the interactions between sorghum and Colletotrichum sublineola
Source: Front Fungal Biol. 2024 Aug 16;5:1437344. doi: 10.3389/ffunb.2024.1437344 (PMC11362643; doi:10.3389/ffunb.2024.1437344)
Supplement: Supplementary file 1 [file Datasheet1.zip › 03_Supp_Data_3_EffectorP_v2.xlsx]

## Sheet: 1dpi
# Identifier	Description	Cytoplasmic effector	Apoplastic effector	Prediction
A0A066XPB8_COLSU	Putative cutinase	-	Y (0.914)	Apoplastic effector
A0A066XN81_COLSU	Putative glycosyl hydrolase	-	Y (0.667)	Apoplastic effector
A0A066XBV1_COLSU	Pectin esterase	-	Y (0.624)	Apoplastic effector
A0A066XD31_COLSU	Putative CFEM domain-containing protein	Y (0.82)	Y (0.968)	Apoplastic/cytoplasmic effector
A0A066XW89_COLSU	Uncharacterized protein	Y (0.585)	-	Cytoplasmic effector
A0A066XH10_COLSU	Cell wall protein	Y (0.628)	-	Cytoplasmic effector
A0A066XIY2_COLSU	Uncharacterized protein	Y (0.709)	-	Cytoplasmic effector
A0A066XLV3_COLSU	Small secreted protein	Y (0.909)	-	Cytoplasmic effector
A0A066X254_COLSU	Uncharacterized protein	Y (0.758)	-	Cytoplasmic effector
A0A066XC28_COLSU	Small secreted protein	Y (0.917)	-	Cytoplasmic effector
A0A066XGG6_COLSU	Uncharacterized protein	Y (0.759)	-	Cytoplasmic effector
A0A066XLM2_COLSU	Uncharacterized protein	Y (0.782)	-	Cytoplasmic effector
A0A066XIB3_COLSU	CsbD-like domain-containing protein	Y (0.942)	-	Cytoplasmic effector
A0A066XJL9_COLSU	Cell wall protein	Y (0.713)	Y (0.537)	Cytoplasmic/apoplastic effector
A0A066XCL3_COLSU	Secreted protein	Y (0.858)	Y (0.62)	Cytoplasmic/apoplastic effector
A0A066X8X4_COLSU	Uncharacterized protein	Y (0.68)	Y (0.662)	Cytoplasmic/apoplastic effector

## Sheet: 3dpi
# Identifier	Description	Cytoplasmic effector	Apoplastic effector	Prediction
A0A066WY31_COLSU	Putative peptidase A4 family	-	Y (0.805)	Apoplastic effector
A0A066XNJ6_COLSU	Putative glycosyl hydrolase family 61	-	Y (0.727)	Apoplastic effector
A0A066XUW8_COLSU	Uncharacterized protein	-	Y (0.76)	Apoplastic effector
A0A066XJ51_COLSU	deuterolysin	-	Y (0.599)	Apoplastic effector
A0A066XAD1_COLSU	Uncharacterized protein	-	Y (0.6)	Apoplastic effector
A0A066XTQ1_COLSU	Cytochrome P450	-	Y (0.564)	Apoplastic effector
A0A066XNR3_COLSU	Putative fungal cellulose binding domain-containing protein	-	Y (0.593)	Apoplastic effector
A0A066XAZ6_COLSU	Putative LysM protein	-	Y (0.732)	Apoplastic effector
A0A066XBV1_COLSU	Pectin esterase	-	Y (0.624)	Apoplastic effector
A0A066XFL6_COLSU	Uncharacterized protein	-	Y (0.79)	Apoplastic effector
A0A066XJ45_COLSU	Carboxylic ester hydrolase	-	Y (0.719)	Apoplastic effector
A0A066X6U8_COLSU	Celp0028 effector like protein	-	Y (0.542)	Apoplastic effector
A0A066X2T5_COLSU	Secreted protein	-	Y (0.855)	Apoplastic effector
A0A066WW29_COLSU	Pectate lyase	-	Y (0.713)	Apoplastic effector
A0A066X6X5_COLSU	Putative LysM domain-containing protein	-	Y (0.854)	Apoplastic effector
A0A066XF37_COLSU	Cell wall protein	-	Y (0.512)	Apoplastic effector
A0A066XAV0_COLSU	Secreted protein	-	Y (0.86)	Apoplastic effector
A0A066XWK9_COLSU	Uncharacterized protein	-	Y (0.739)	Apoplastic effector
A0A066XFB3_COLSU	Endo-1,4-beta-xylanase	-	Y (0.864)	Apoplastic effector
A0A066XEX1_COLSU	Putative biotrophy-associated secreted protein 3	-	Y (0.921)	Apoplastic effector
A0A066X9Z0_COLSU	Endo-1,4-beta-xylanase	-	Y (0.521)	Apoplastic effector
A0A066XLS1_COLSU	Uncharacterized protein	-	Y (0.929)	Apoplastic effector
A0A066XMA2_COLSU	Putative fungal cellulose binding domain-containing protein	-	Y (0.683)	Apoplastic effector
A0A066XYH5_COLSU	Hypersensitive response-inducing protein	-	Y (0.881)	Apoplastic effector
A0A066X0J9_COLSU	Carboxylic ester hydrolase (Fragment)	-	Y (0.639)	Apoplastic effector
A0A066XMD0_COLSU	Uncharacterized protein	-	Y (0.852)	Apoplastic effector
A0A066X8J3_COLSU	Hydrophobin	-	Y (0.958)	Apoplastic effector
A0A066XXE9_COLSU	Uncharacterized protein	-	Y (0.919)	Apoplastic effector
A0A066X3D8_COLSU	Cyanovirin-N domain-containingprotein	-	Y (0.962)	Apoplastic effector
A0A066XQM7_COLSU	Endo-1,4-beta-xylanase	-	Y (0.812)	Apoplastic effector
A0A066X848_COLSU	Biotrophy-associated secreted protein 3	-	Y (0.893)	Apoplastic effector
A0A066X3X1_COLSU	Uncharacterized protein	-	Y (0.545)	Apoplastic effector
A0A066XCN6_COLSU	Uncharacterized protein	-	Y (0.744)	Apoplastic effector
A0A066XRP4_COLSU	Putative glycoside hydrolase family 16	-	Y (0.557)	Apoplastic effector
A0A066XJW7_COLSU	Uncharacterized protein	Y (0.668)	Y (0.93)	Apoplastic/cytoplasmic effector
A0A066XG00_COLSU	Uncharacterized protein	Y (0.521)	Y (0.663)	Apoplastic/cytoplasmic effector
A0A066XA31_COLSU	Uncharacterized protein	Y (0.592)	Y (0.799)	Apoplastic/cytoplasmic effector
A0A066XAL1_COLSU	Putative biotrophy-associated secreted protein	Y (0.534)	Y (0.946)	Apoplastic/cytoplasmic effector
A0A066XD31_COLSU	Putative CFEM protein	Y (0.82)	Y (0.968)	Apoplastic/cytoplasmic effector
A0A066XGZ6_COLSU	Putative biotrophy-associated secreted protein 3	Y (0.57)	Y (0.935)	Apoplastic/cytoplasmic effector
A0A066XWJ4_COLSU	Uncharacterized protein	Y (0.692)	Y (0.893)	Apoplastic/cytoplasmic effector
A0A066XET4_COLSU	Uncharacterized protein	Y (0.726)	-	Cytoplasmic effector
A0A066XW89_COLSU	Uncharacterized protein	Y (0.585)	-	Cytoplasmic effector
A0A066XBL9_COLSU	Uncharacterized protein	Y (0.901)	-	Cytoplasmic effector
A0A066WV46_COLSU	Uncharacterized protein	Y (0.698)	-	Cytoplasmic effector
A0A066XH10_COLSU	Cell wall protein	Y (0.628)	-	Cytoplasmic effector
A0A066XIY2_COLSU	Uncharacterized protein	Y (0.709)	-	Cytoplasmic effector
A0A066WXB0_COLSU	Uncharacterized protein	Y (0.9)	-	Cytoplasmic effector
A0A066XC28_COLSU	Small secreted protien	Y (0.917)	-	Cytoplasmic effector
A0A066XGG6_COLSU	Uncharacterized protein	Y (0.759)	-	Cytoplasmic effector
A0A066XD89_COLSU	Uncharacterized protein	Y (0.956)	-	Cytoplasmic effector
A0A066XZD4_COLSU	Uncharacterized protein	Y (0.513)	-	Cytoplasmic effector
A0A066XRK6_COLSU	Uncharacterized protein	Y (0.781)	-	Cytoplasmic effector
A0A066XRT8_COLSU	Uncharacterized protein	Y (0.727)	-	Cytoplasmic effector
A0A066X2J5_COLSU	Putative cholera enterotoxin A2	Y (0.784)	-	Cytoplasmic effector
A0A066WZI1_COLSU	Uncharacterized protein	Y (0.715)	-	Cytoplasmic effector
A0A066XBR8_COLSU	DUF 4124 domain-containingprotein	Y (0.5)	-	Cytoplasmic effector
A0A066XLS9_COLSU	Cell wall protein	Y (0.599)	-	Cytoplasmic effector
A0A066XIB3_COLSU	CsbD-like domain-containing protein 3	Y (0.942)	-	Cytoplasmic effector
A0A066XCL3_COLSU	Secreted protein	Y (0.858)	Y (0.62)	Cytoplasmic/apoplastic effector
A0A066XAG3_COLSU	Putative intracellular hyphae protein	Y (0.81)	Y (0.733)	Cytoplasmic/apoplastic effector
A0A066X8X4_COLSU	Uncharacterized protein	Y (0.68)	Y (0.662)	Cytoplasmic/apoplastic effector

## Sheet: 5dpi
# Identifier	Description	Cytoplasmic effector	Apoplastic effector	Prediction
A0A066X6X5_COLSU	Putative LysM domain-containing protein	-	Y (0.854)	Apoplastic effector
A0A066XF37_COLSU	Cell wall protein	-	Y (0.512)	Apoplastic effector
A0A066XD31_COLSU	Putative CFEM domain-containing protein	Y (0.82)	Y (0.968)	Apoplastic/cytoplasmic effector
A0A066XGR6_COLSU	Endo-1,4-beta-xylanase	Y (0.527)	Y (0.784)	Apoplastic/cytoplasmic effector
A0A066XW89_COLSU	Uncharacterized protein	Y (0.585)	-	Cytoplasmic effector
A0A066XLV3_COLSU	Small secreted protein	Y (0.909)	-	Cytoplasmic effector
A0A066XC28_COLSU	Small secreted protein	Y (0.917)	-	Cytoplasmic effector
A0A066XLM2_COLSU	Uncharacterized protein	Y (0.782)	-	Cytoplasmic effector
A0A066XZD4_COLSU	Uncharacterized protein	Y (0.513)	-	Cytoplasmic effector
A0A066XRT8_COLSU	Uncharacterized protein	Y (0.727)	-	Cytoplasmic effector
A0A066XIB3_COLSU	CsbD-like domain-containing protein	Y (0.942)	-	Cytoplasmic effector
A0A066XJL9_COLSU	Cell wall protein	Y (0.713)	Y (0.537)	Cytoplasmic/apoplastic effector
A0A066XCL3_COLSU	Secreted protein	Y (0.858)	Y (0.62)	Cytoplasmic/apoplastic effector
A0A066XAG3_COLSU	Putative intracellular hyphae protein 1	Y (0.81)	Y (0.733)	Cytoplasmic/apoplastic effector
A0A066X8X4_COLSU	Uncharacterized protein	Y (0.68)	Y (0.662)	Cytoplasmic/apoplastic effector

## Sheet: Unique effectors by time point
# Identifier	Description	Localization prediction	Time point(s) expressed	PHIB-Blast Hit (e-value≤1e-5)
A0A066X8X4_COLSU	Uncharacterized protein	Cytoplasmic/apoplastic effector	1,3,5
A0A066XC28_COLSU	Small secreted protein	Cytoplasmic effector	1,3,5
A0A066XIB3_COLSU	CsbD-like domain-containing protein	Cytoplasmic effector	1,3,5
A0A066XCL3_COLSU	Secreted protein	Cytoplasmic/apoplastic effector	1,3,5
A0A066XD31_COLSU	Putative CFEM domain-containing protein	Apoplastic/cytoplasmic effector	1,3,5
A0A066XW89_COLSU	Uncharacterized protein	Cytoplasmic effector	1,3,5
A0A066XBV1_COLSU	Pectin esterase	Apoplastic effector	1,3	Y
A0A066XGG6_COLSU	Uncharacterized protein	Cytoplasmic effector	1,3
A0A066XIY2_COLSU	Uncharacterized protein	Cytoplasmic effector	1,3
A0A066XH10_COLSU	Cell wall protein	Cytoplasmic effector	1,3	Y
A0A066XJL9_COLSU	Cell wall protein	Cytoplasmic/apoplastic effector	1,5
A0A066XLV3_COLSU	Small secreted protein	Cytoplasmic effector	1,5
A0A066XLM2_COLSU	Uncharacterized protein	Cytoplasmic effector	1,5
A0A066XZD4_COLSU	Uncharacterized protein	Cytoplasmic effector	3,5
A0A066XAG3_COLSU	Putative intracellular hyphae protein	Apoplastic effector	3,5	Y
A0A066XF37_COLSU	Cell wall protein	Apoplastic effector	3,5	Y
A0A066X6X5_COLSU	Putative LysM domain-containing protein	Apoplastic effector	3,5	Y
A0A066XRT8_COLSU	Uncharacterized protein	Cytoplasmic effector	3,5
A0A066XPB8_COLSU	Putative cutinase	Apoplastic effector	1	Y
A0A066XN81_COLSU	Putative glycosyl hydrolase	Apoplastic effector	1	Y
A0A066X254_COLSU	Uncharacterized protein	Cytoplasmic effector	1
A0A066WV46_COLSU	Uncharacterized protein	Cytoplasmic effector	3
A0A066XJ51_COLSU	Deuterolysin	Apoplastic effector	3	Y
A0A066XWK9_COLSU	Uncharacterized protein	Apoplastic effector	3
A0A066WY31_COLSU	Putative peptidase A4 family	Apoplastic effector	3
A0A066X848_COLSU	Biotrophy-associated secreted protein 3	Apoplastic effector	3
A0A066X0J9_COLSU	Carboxylic ester hydrolase (Fragment)	Apoplastic effector	3
A0A066XLS1_COLSU	Uncharacterized protein	Apoplastic effector	3
A0A066XCN6_COLSU	Uncharacterized protein	Apoplastic effector	3
A0A066X3X1_COLSU	Uncharacterized protein	Apoplastic effector	3
A0A066XRP4_COLSU	Putative glycoside hydrolase family 16	Apoplastic effector	3
A0A066X9Z0_COLSU	Endo-1,4-beta-xylanase	Apoplastic effector	3	Y
A0A066XJW7_COLSU	Uncharacterized protein	Apoplastic/cytoplasmic effector	3
A0A066XMA2_COLSU	Putative fungal cellulose binding domain-containing protein	Apoplastic effector	3	Y
A0A066X6U8_COLSU	Celp0028 effector like protein	Apoplastic effector	3
A0A066XWJ4_COLSU	Uncharacterized protein	Apoplastic/cytoplasmic effector	3
A0A066XFB3_COLSU	Endo-1,4-beta-xylanase	Apoplastic effector	3	Y
A0A066XAL1_COLSU	Putative biotrophy-associated secreted protein	Apoplastic/cytoplasmic effector	3
A0A066WW29_COLSU	Pectate lyase	Apoplastic effector	3	Y
A0A066XD89_COLSU	Uncharacterized protein	Cytoplasmic effector	3
A0A066XET4_COLSU	Uncharacterized protein	Cytoplasmic effector	3
A0A066XBL9_COLSU	Uncharacterized protein	Cytoplasmic effector	3
A0A066XMD0_COLSU	Uncharacterized protein	Apoplastic effector	3
A0A066XGZ6_COLSU	Putative biotrophy-associated secreted protein 3	Apoplastic/cytoplasmic effector	3
A0A066XG00_COLSU	Uncharacterized protein	Apoplastic/cytoplasmic effector	3
A0A066X2T5_COLSU	Secreted protein	Apoplastic effector	3
A0A066XA31_COLSU	Uncharacterized protein	Apoplastic/cytoplasmic effector	3
A0A066XYH5_COLSU	Hypersensitive response-inducing protein	Apoplastic effector	3
A0A066XAV0_COLSU	Secreted protein	Apoplastic effector	3
A0A066XBR8_COLSU	DUF 4124 domain-containingprotein	Cytoplasmic effector	3
A0A066XEX1_COLSU	Putative biotrophy-associated secreted protein 3	Apoplastic effector	3
A0A066XLS9_COLSU	Cell wall protein	Cytoplasmic effector	3
A0A066XNR3_COLSU	Putative fungal cellulose binding domain-containing protein	Apoplastic effector	3	Y
A0A066XNJ6_COLSU	Putative glycosyl hydrolase family 61	Apoplastic effector	3	Y
A0A066XXE9_COLSU	Uncharacterized protein	Apoplastic effector	3
A0A066WZI1_COLSU	Uncharacterized protein	Cytoplasmic effector	3
A0A066XFL6_COLSU	Uncharacterized protein	Apoplastic effector	3
A0A066XJ45_COLSU	Carboxylic ester hydrolase	Apoplastic effector	3	Y
A0A066WXB0_COLSU	Uncharacterized protein	Cytoplasmic effector	3
A0A066X3D8_COLSU	Cyanovirin-N domain-containingprotein	Apoplastic effector	3
A0A066X8J3_COLSU	Hydrophobin	Apoplastic effector	3
A0A066XUW8_COLSU	Uncharacterized protein	Apoplastic effector	3
A0A066XAD1_COLSU	Uncharacterized protein	Apoplastic effector	3
A0A066XQM7_COLSU	Endo-1,4-beta-xylanase	Apoplastic effector	3	Y
A0A066XRK6_COLSU	Uncharacterized protein	Cytoplasmic effector	3
A0A066X2J5_COLSU	Putative cholera enterotoxin A2	Cytoplasmic effector	3
A0A066XAZ6_COLSU	Putative LysM protein	Apoplastic effector	3	Y
A0A066XTQ1_COLSU	Cytochrome P450	Apoplastic effector	3
A0A066XGR6_COLSU	Endo-1,4-beta-xylanase	Apoplastic/cytoplasmic effector	5	Y

## Sheet: PHIB-BLAST (time point)
C. sublineola predicted effector query	PHIB-BLAST hit (e-value≤1e-5) Sequence label format: PHI-base Accession#Gene Name#UniProt Accession#Pathogen Taxon ID#Pathogen Species#Phenotype	Total Score	E-value	Length
A0A066XBV1_COLSU	Q8X116#PHI:540_PHI:1029_PHI:123487#Bcpme2#40559#Botrytis_cinerea#unaffected_pathogenicity_reduced_virulence	348	8e-89	272
	A0A384JCI5#PHI:9527#Bcpme2#40559#Botrytis_cinerea#increased_virulence_(hypervirulence)	348	8e-89	272
	Q9C2Y1#PHI:278_PHI:1028_PHI:123486#Bcpme1#40559#Botrytis_cinerea#unaffected_pathogenicity_reduced_virulence	346	2e-85	264
	A0A384JQ57#PHI:9526#Bcpme1#40559#Botrytis_cinerea#increased_virulence_(hypervirulence)	346	2e-85	264
	Q5GZC1#PHI:6840#Pmt#347#Xanthomonas_oryzae#unaffected_pathogenicity	339	9e-11	61.2
A0A066XH10_COLSU	G5EHH9#PHI:11297#Mosvp_(mgg_02778)#318829#Magnaporthe_oryzae#reduced_virulence	177	7e-25	96.7
	J5JS08#PHI:10885#Bbcwp_(bba_03493)#176275#Beauveria_bassiana#reduced_virulence	150	3e-08	51.6
A0A066XAG3_COLSU	B3VBK9#PHI:5495_PHI:5543_PHI:5576#Ecp6#5499_5507#Fulvia_fulva_Fusarium_oxysporum#effector_(plant_avirulence_determinant)	100	3e-13	63.5
	F9XMT4#PHI:6494_PHI:11368#Mg3lysm#1047171#Zymoseptoria_tritici#effector_(plant_avirulence_determinant)	104	1e-11	58.9
	G4N906#PHI:2404#Slp_1#318829#Magnaporthe_oryzae#effector_(plant_avirulence_determinant)	100	1e-08	50.1
	F9XHX3#PHI:6495_PHI:11367#Mg1lysm#1047171#Zymoseptoria_tritici#effector_(plant_avirulence_determinant)	97	2e-08	47.8
	A0A2H1GTW7#PHI:11366#Mgx1lysm#1047171#Zymoseptoria_tritici#effector_(plant_avirulence_determinant)	103	7e-06	41.2
A0A066XF37_COLSU	G5EHH9#PHI:11297#Mosvp_(mgg_02778)#318829#Magnaporthe_oryzae#reduced_virulence	164	3e-16	73.2
	J5JS08#PHI:10885#Bbcwp_(bba_03493)#176275#Beauveria_bassiana#reduced_virulence	168	6e-06	44.7
A0A066X6X5_COLSU	G4N906#PHI:2404#Slp_1#318829#Magnaporthe_oryzae#effector_(plant_avirulence_determinant)	161	5e-31	110
	F9XMT4#PHI:6494_PHI:11368#Mg3lysm#1047171#Zymoseptoria_tritici#effector_(plant_avirulence_determinant)	168	4e-24	94.4
	B3VBK9#PHI:5495_PHI:5543_PHI:5576#Ecp6#5499_5507#Fulvia_fulva_Fusarium_oxysporum#effector_(plant_avirulence_determinant)	163	9e-24	93.2
	F9XHX3#PHI:6495_PHI:11367#Mg1lysm#1047171#Zymoseptoria_tritici#effector_(plant_avirulence_determinant)	97	5e-10	52.4
	A0A2H1GTW7#PHI:11366#Mgx1lysm#1047171#Zymoseptoria_tritici#effector_(plant_avirulence_determinant)	100	2e-09	50.8
A0A066XPB8_COLSU	A7ERZ9#PHI:123164_PHI:123165#Sscut1_(ss1g_08104)#5180#Sclerotinia_sclerotiorum#reduced_virulence	235	8e-91	272
	Q9Y7G8#PHI:407#Pbc1#76659#Pyrenopeziza_brassicae#loss_of_pathogenicity	127	8e-06	44.3
A0A066XN81_COLSU	I1S2L3#PHI:7283#Pg1#5518#Fusarium_graminearum#reduced_virulence_unaffected_pathogenicity	356	1e-146	420
	P26215#PHI:3#Pgn1#5017#Bipolaris_zeicola#unaffected_pathogenicity	361	4e-133	386
	J9WML2#PHI:3721#Pdpg2#36651#Penicillium_digitatum#reduced_virulence	375	1e-114	339
	Q12708#PHI:123118#Sspg1-1#5180#Sclerotinia_sclerotiorum#reduced_virulence	378	3e-109	325
	A0A059SVJ2#PHI:4916#Mfpg1#38448#Monilinia_fructicola#reduced_virulence	363	2e-106	318
	A0A384K208#PHI:9525_PHI:123484#Bcpg1#40559#Botrytis_cinerea#reduced_virulence_loss_of_pathogenicity_unaffected_pathogenicity	380	2e-105	316
	A7X4J2#PHI:2847#Bcpg1#40559#Botrytis_cinerea#unaffected_pathogenicity	377	2e-104	313
	P78608#PHI:437#Cppg2#5111#Claviceps_purpurea#loss_of_pathogenicity	368	4e-103	309
	P41749#PHI:88#Peca#5059#Aspergillus_flavus#reduced_virulence	360	2e-102	307
	O94100#PHI:103_PHI:1027#Bcpga1_Bcpg1#40559#Botrytis_cinerea#reduced_virulence_unaffected_pathogenicity	380	3e-102	307
	P78607#PHI:247#Cppg1#5111#Claviceps_purpurea#loss_of_pathogenicity	367	1e-99	300
	Q4G495#PHI:492#Bcpg2#40559#Botrytis_cinerea#reduced_virulence	371	6e-95	288
	A0A384K232#PHI:123485#Bcpg2#40559#Botrytis_cinerea#loss_of_pathogenicity_unaffected_pathogenicity	371	6e-95	288
	A4VB48#PHI:2848#Bcpg2#40559#Botrytis_cinerea#unaffected_pathogenicity	371	2e-94	287
	Q9C4A0#PHI:2817#Aapg1#5599#Alternaria_alternata#unaffected_pathogenicity	373	1e-83	259
	Q9C4A1#PHI:2818#Acpg1#135859#Alternaria_citri#reduced_virulence	373	4e-82	256
	A0A0C4DHY2#PHI:4879#Pg1#5507#Fusarium_oxysporum#unaffected_pathogenicity_reduced_virulence	363	1e-61	202
	O00094#PHI:114#Pg1#5507#Fusarium_oxysporum#unaffected_pathogenicity	362	3e-61	201
	Q0ZJ79#PHI:2343#Pcipg2#4784#Phytophthora_capsici#reduced_virulence	360	4e-31	120
A0A066XJ51_COLSU	X0KJP1#PHI:11715#Focm35_1_(foig_01919)#5507#Fusarium_oxysporum#effector_(plant_avirulence_determinant)	349	1e-21	92.8
	Q9C478#PHI:201_PHI:5537_PHI:5568#Avr-pita_(avr2-yamo)_Avr-pita#318829#Magnaporthe_oryzae#effector_(plant_avirulence_determinant)	223	1e-11	62
	C1KJH7#PHI:2829#Avr-pita1ja#318829#Magnaporthe_oryzae#effector_(plant_avirulence_determinant)	224	6e-11	60.5
	C1KJH9#PHI:2850#Avr-pita1#318829#Magnaporthe_oryzae#effector_(plant_avirulence_determinant)	224	6e-11	60.1
	C1KJI7#PHI:2150#Avr-pita1#318829#Magnaporthe_oryzae#effector_(plant_avirulence_determinant)	224	1e-10	59.3
	C1KJG7#PHI:2830#Avr-pita1jb#318829#Magnaporthe_oryzae#effector_(plant_avirulence_determinant)	224	1e-09	56.6
A0A066X9Z0_COLSU	Q06562#PHI:571#Xyl1#5017#Bipolaris_zeicola#unaffected_pathogenicity	218	1e-99	293
	I1RII8#PHI:9746_PHI:11940#Fgsg_03624#5518#Fusarium_graminearum#unaffected_pathogenicity_reduced_virulence	226	1e-98	291
	A0A6G1NQY1#PHI:11927#Xyn4#27337#Verticillium_dahliae#reduced_virulence_unaffected_pathogenicity	222	8e-98	289
	G4NA54#PHI:2214_PHI:123401#Endo-1_4-beta-xylanase_i_gh10_family_Moxyl1b_(mgg_08424)#318829#Magnaporthe_oryzae#reduced_virulence_unaffected_pathogenicity_loss_of_pathogenicity	229	1e-97	289
	G2X4G0#PHI:11606#Vd424y#27337#Verticillium_dahliae#effector_(plant_avirulence_determinant)	222	1e-97	288
	A0A6G1P7N1#PHI:11926#Xyn3#27337#Verticillium_dahliae#unaffected_pathogenicity	217	4e-97	287
	Q00350#PHI:572#Xyl2#5017#Bipolaris_zeicola#unaffected_pathogenicity	228	7e-97	287
	G2X0L1#PHI:11924#Xyn1_(vdag_03790)#27337#Verticillium_dahliae#unaffected_pathogenicity	219	2e-93	278
	P0CT49#PHI:2213_PHI:123400#Endo-1_4-beta-xylanase_i_gh10_family_Moxyl1a_(mgg_07955)#318829#Magnaporthe_oryzae#reduced_virulence_loss_of_pathogenicity	229	7e-93	276
	P0CT48#PHI:567#Xyl1_(xyn22)#318829#Magnaporthe_oryzae#unaffected_pathogenicity	229	7e-93	276
	G4MWS3#PHI:2211#Endo-1_4-beta-xylanase_b_gh10_family#318829#Magnaporthe_oryzae#reduced_virulence	235	3e-89	268
	A0A6G1NPY9#PHI:11925#Xyn2#27337#Verticillium_dahliae#unaffected_pathogenicity	217	1e-88	265
	Q9C1R1#PHI:570#Xyl4#5507#Fusarium_oxysporum#unaffected_pathogenicity	228	4e-86	259
	Q2LMP0#PHI:546#Xyn11a#40559#Botrytis_cinerea#reduced_virulence	226	9e-83	251
	A0A6G1NQX7#PHI:11928#Xyn5#27337#Verticillium_dahliae#unaffected_pathogenicity	224	2e-68	214
	G4MVY2#PHI:2210#Endo-1_4-beta-xylanase_b_gh10_family#318829#Magnaporthe_oryzae#reduced_virulence	228	1e-44	152
	Q00351#PHI:573#Xyl3#5017#Bipolaris_zeicola#unaffected_pathogenicity	208	1e-37	134
	Q4P0L3#PHI:12060#Xyn11_(umag_06350)#5270#Ustilago_maydis#reduced_virulence	219	2e-37	133
	Q8NJ73#PHI:2043#Xyl-6#318829#Magnaporthe_oryzae#unaffected_pathogenicity	53	9e-11	60.5
	G4MPQ7#PHI:2207#Endo-1_4-beta-xylanase_gh10_family#318829#Magnaporthe_oryzae#reduced_virulence	53	9e-11	60.5
	I1S3C6#PHI:4246#Xyl03624#5518#Fusarium_graminearum#unaffected_pathogenicity	52	3e-09	55.8
	O59937#PHI:569#Xyl3#5507#Fusarium_oxysporum#unaffected_pathogenicity	53	5e-09	55.1
	A0A384K0L8#PHI:10432#Bccbh_(bcin13g02100)#40559#Botrytis_cinerea#reduced_virulence_unaffected_pathogenicity	515	2e-08	53.1
	G4MVX4#PHI:3216#Mocdip4#318829#Magnaporthe_oryzae#effector_(plant_avirulence_determinant)	295	1e-06	47.8
A0A066XMA2_COLSU	G4MVX4#PHI:3216#Mocdip4#318829#Magnaporthe_oryzae#effector_(plant_avirulence_determinant)	231	8e-45	155
	G4N560#PHI:123861#Pmo9a_(mgg_06069)#318829#Magnaporthe_oryzae#reduced_virulence	229	6e-20	89
	G4N560#PHI:10358#Moaa91_(mgg_06069)#318829#Magnaporthe_oryzae#reduced_virulence	229	6e-20	89
	G9JLA8#PHI:3378#Plegl1#285811#Pseudopyrenochaeta_lycopersici#unaffected_pathogenicity	229	1e-19	84.3
	I1RIQ3#PHI:1575#Gzob015#5518#Fusarium_graminearum#unaffected_pathogenicity	240	5e-17	77.4
	I1RPX8#PHI:1581#Gzob021#5518#Fusarium_graminearum#unaffected_pathogenicity	255	3e-14	70.1
A0A066XFB3_COLSU	P0CT49#PHI:2213_PHI:123400#Endo-1_4-beta-xylanase_i_gh10_family_Moxyl1a_(mgg_07955)#318829#Magnaporthe_oryzae#reduced_virulence_loss_of_pathogenicity	229	1e-106	309
	P0CT48#PHI:567#Xyl1_(xyn22)#318829#Magnaporthe_oryzae#unaffected_pathogenicity	229	1e-106	309
	A0A6G1NPY9#PHI:11925#Xyn2#27337#Verticillium_dahliae#unaffected_pathogenicity	217	6e-100	292
	G2X4G0#PHI:11606#Vd424y#27337#Verticillium_dahliae#effector_(plant_avirulence_determinant)	223	5e-96	282
	A0A6G1NQY1#PHI:11927#Xyn4#27337#Verticillium_dahliae#reduced_virulence_unaffected_pathogenicity	223	5e-96	282
	A0A6G1P7N1#PHI:11926#Xyn3#27337#Verticillium_dahliae#unaffected_pathogenicity	218	5e-89	264
	Q06562#PHI:571#Xyl1#5017#Bipolaris_zeicola#unaffected_pathogenicity	219	3e-88	262
	I1RII8#PHI:9746_PHI:11940#Fgsg_03624#5518#Fusarium_graminearum#unaffected_pathogenicity_reduced_virulence	227	6e-86	256
	G4NA54#PHI:2214_PHI:123401#Endo-1_4-beta-xylanase_i_gh10_family_Moxyl1b_(mgg_08424)#318829#Magnaporthe_oryzae#reduced_virulence_unaffected_pathogenicity_loss_of_pathogenicity	229	6e-85	254
	Q9C1R1#PHI:570#Xyl4#5507#Fusarium_oxysporum#unaffected_pathogenicity	228	8e-85	254
	Q00350#PHI:572#Xyl2#5017#Bipolaris_zeicola#unaffected_pathogenicity	228	1e-81	246
	G2X0L1#PHI:11924#Xyn1_(vdag_03790)#27337#Verticillium_dahliae#unaffected_pathogenicity	219	5e-80	242
	Q2LMP0#PHI:546#Xyn11a#40559#Botrytis_cinerea#reduced_virulence	227	1e-78	238
	G4MWS3#PHI:2211#Endo-1_4-beta-xylanase_b_gh10_family#318829#Magnaporthe_oryzae#reduced_virulence	235	1e-75	231
	A0A6G1NQX7#PHI:11928#Xyn5#27337#Verticillium_dahliae#unaffected_pathogenicity	218	2e-63	199
	G4MVY2#PHI:2210#Endo-1_4-beta-xylanase_b_gh10_family#318829#Magnaporthe_oryzae#reduced_virulence	229	2e-43	147
	Q00351#PHI:573#Xyl3#5017#Bipolaris_zeicola#unaffected_pathogenicity	220	4e-38	133
	Q4P0L3#PHI:12060#Xyn11_(umag_06350)#5270#Ustilago_maydis#reduced_virulence	220	3e-34	123
A0A066WW29_COLSU	Q04701#PHI:179#Pela#169388#Fusarium_solani#reduced_virulence	228	6e-61	196
	Q00845#PHI:180#Peld#169388#Fusarium_solani#reduced_virulence	202	4e-57	186
	A0A0D3LXG7#PHI:4620#Pcpl20#4784#Phytophthora_capsici#increased_virulence_(hypervirulence)_reduced_virulence	273	9e-54	179
	Q33CQ4#PHI:5550#Bxpel1#6326#Bursaphelenchus_xylophilus#reduced_virulence	250	2e-51	172
	A0A0E3USI9#PHI:4845#Pl1332#29001#Alternaria_brassicicola#reduced_virulence	224	3e-47	161
	S5MFY0#PHI:4059#Hrpw#71657#Lonsdalea_quercina#reduced_virulence	422	4e-18	83.6
	E0SM75#PHI:6858#Peli#204038#Dickeya_dadantii#reduced_virulence	314	4e-18	82.4
	Q8XVQ5#PHI:2492_PHI:5144_PHI:10857#Popw_Rsc2775#305#Ralstonia_solanacearum#unaffected_pathogenicity_effector_(plant_avirulence_determinant)	312	1e-10	60.5
A0A066XNR3_COLSU	G4MVX4#PHI:3216#Mocdip4#318829#Magnaporthe_oryzae#effector_(plant_avirulence_determinant)	294	6e-128	369
	G9JLA8#PHI:3378#Plegl1#285811#Pseudopyrenochaeta_lycopersici#unaffected_pathogenicity	229	9e-22	90.9
	G4N560#PHI:123861#Pmo9a_(mgg_06069)#318829#Magnaporthe_oryzae#reduced_virulence	244	2e-20	90.5
	G4N560#PHI:10358#Moaa91_(mgg_06069)#318829#Magnaporthe_oryzae#reduced_virulence	244	2e-20	90.5
	I1RIQ3#PHI:1575#Gzob015#5518#Fusarium_graminearum#unaffected_pathogenicity	240	4e-17	77.4
	I1RPX8#PHI:1581#Gzob021#5518#Fusarium_graminearum#unaffected_pathogenicity	268	4e-17	77.8
	A0A384K0L8#PHI:10432#Bccbh_(bcin13g02100)#40559#Botrytis_cinerea#reduced_virulence_unaffected_pathogenicity	515	1e-07	51.2
	O59937#PHI:569#Xyl3#5507#Fusarium_oxysporum#unaffected_pathogenicity	53	2e-07	50.8
	Q8NJ73#PHI:2043#Xyl-6#318829#Magnaporthe_oryzae#unaffected_pathogenicity	53	2e-07	50.4
	G4MPQ7#PHI:2207#Endo-1_4-beta-xylanase_gh10_family#318829#Magnaporthe_oryzae#reduced_virulence	53	2e-07	50.4
	I1S3C6#PHI:4246#Xyl03624#5518#Fusarium_graminearum#unaffected_pathogenicity	51	2e-07	50.1
A0A066XNJ6_COLSU	G4MVX4#PHI:3216#Mocdip4#318829#Magnaporthe_oryzae#effector_(plant_avirulence_determinant)	295	2e-39	141
	G9JLA8#PHI:3378#Plegl1#285811#Pseudopyrenochaeta_lycopersici#unaffected_pathogenicity	225	1e-28	110
	I1RIQ3#PHI:1575#Gzob015#5518#Fusarium_graminearum#unaffected_pathogenicity	239	3e-25	101
	G4N560#PHI:123861#Pmo9a_(mgg_06069)#318829#Magnaporthe_oryzae#reduced_virulence	240	1e-21	94
	G4N560#PHI:10358#Moaa91_(mgg_06069)#318829#Magnaporthe_oryzae#reduced_virulence	240	1e-21	94
	I1RPX8#PHI:1581#Gzob021#5518#Fusarium_graminearum#unaffected_pathogenicity	257	2e-19	84.7
	Q8NJ73#PHI:2043#Xyl-6#318829#Magnaporthe_oryzae#unaffected_pathogenicity	54	1e-10	60.5
	G4MPQ7#PHI:2207#Endo-1_4-beta-xylanase_gh10_family#318829#Magnaporthe_oryzae#reduced_virulence	54	1e-10	60.5
	O59937#PHI:569#Xyl3#5507#Fusarium_oxysporum#unaffected_pathogenicity	54	6e-10	58.2
	I1S3C6#PHI:4246#Xyl03624#5518#Fusarium_graminearum#unaffected_pathogenicity	53	2e-07	50.8
	A0A384K0L8#PHI:10432#Bccbh_(bcin13g02100)#40559#Botrytis_cinerea#reduced_virulence_unaffected_pathogenicity	515	4e-06	46.6
A0A066XJ45_COLSU	I1S3N8#PHI:2451#Faeb1#5518#Fusarium_graminearum#unaffected_pathogenicity	296	1e-77	240
A0A066XQM7_COLSU	Q00351#PHI:573#Xyl3#5017#Bipolaris_zeicola#unaffected_pathogenicity	220	8e-88	261
	Q2LMP0#PHI:546#Xyn11a#40559#Botrytis_cinerea#reduced_virulence	223	4e-40	139
	Q4P0L3#PHI:12060#Xyn11_(umag_06350)#5270#Ustilago_maydis#reduced_virulence	221	2e-38	134
	G4MWS3#PHI:2211#Endo-1_4-beta-xylanase_b_gh10_family#318829#Magnaporthe_oryzae#reduced_virulence	232	9e-37	130
	G2X0L1#PHI:11924#Xyn1_(vdag_03790)#27337#Verticillium_dahliae#unaffected_pathogenicity	222	1e-36	130
	Q9C1R1#PHI:570#Xyl4#5507#Fusarium_oxysporum#unaffected_pathogenicity	227	8e-34	122
	A0A6G1P7N1#PHI:11926#Xyn3#27337#Verticillium_dahliae#unaffected_pathogenicity	218	2e-33	121
	G4NA54#PHI:2214_PHI:123401#Endo-1_4-beta-xylanase_i_gh10_family_Moxyl1b_(mgg_08424)#318829#Magnaporthe_oryzae#reduced_virulence_unaffected_pathogenicity_loss_of_pathogenicity	226	2e-33	121
	P0CT49#PHI:2213_PHI:123400#Endo-1_4-beta-xylanase_i_gh10_family_Moxyl1a_(mgg_07955)#318829#Magnaporthe_oryzae#reduced_virulence_loss_of_pathogenicity	226	3e-33	120
	P0CT48#PHI:567#Xyl1_(xyn22)#318829#Magnaporthe_oryzae#unaffected_pathogenicity	226	3e-33	120
	A0A6G1NQY1#PHI:11927#Xyn4#27337#Verticillium_dahliae#reduced_virulence_unaffected_pathogenicity	216	2e-32	118
	G2X4G0#PHI:11606#Vd424y#27337#Verticillium_dahliae#effector_(plant_avirulence_determinant)	223	5e-32	117
	Q06562#PHI:571#Xyl1#5017#Bipolaris_zeicola#unaffected_pathogenicity	214	9e-31	114
	Q00350#PHI:572#Xyl2#5017#Bipolaris_zeicola#unaffected_pathogenicity	227	2e-30	113
	A0A6G1NPY9#PHI:11925#Xyn2#27337#Verticillium_dahliae#unaffected_pathogenicity	214	3e-28	107
	G4MVY2#PHI:2210#Endo-1_4-beta-xylanase_b_gh10_family#318829#Magnaporthe_oryzae#reduced_virulence	200	1e-27	105
	I1RII8#PHI:9746_PHI:11940#Fgsg_03624#5518#Fusarium_graminearum#unaffected_pathogenicity_reduced_virulence	228	6e-27	103
	A0A6G1NQX7#PHI:11928#Xyn5#27337#Verticillium_dahliae#unaffected_pathogenicity	211	8e-20	84
A0A066XAZ6_COLSU	G4N906#PHI:2404#Slp_1#318829#Magnaporthe_oryzae#effector_(plant_avirulence_determinant)	161	2e-33	117
	B3VBK9#PHI:5495_PHI:5543_PHI:5576#Ecp6#5499_5507#Fulvia_fulva_Fusarium_oxysporum#effector_(plant_avirulence_determinant)	163	5e-30	110
	B3VBK9#PHI:5495_PHI:5543_PHI:5576#Ecp6#5499_5507#Fulvia_fulva_Fusarium_oxysporum#effector_(plant_avirulence_determinant)	217	2e-06	44.7
	F9XMT4#PHI:6494_PHI:11368#Mg3lysm#1047171#Zymoseptoria_tritici#effector_(plant_avirulence_determinant)	168	2e-26	100
	F9XMT4#PHI:6494_PHI:11368#Mg3lysm#1047171#Zymoseptoria_tritici#effector_(plant_avirulence_determinant)	222	1e-07	48.1
	F9XHX3#PHI:6495_PHI:11367#Mg1lysm#1047171#Zymoseptoria_tritici#effector_(plant_avirulence_determinant)	96	4e-10	52.8
	A0A0H2X8G8#PHI:7780#Nlpd_(xc_2522)#339#Xanthomonas_campestris#reduced_virulence	116	9e-07	45.4
A0A066XGR6_COLSU	Q00351#PHI:573#Xyl3#5017#Bipolaris_zeicola#unaffected_pathogenicity	219	1e-84	253
	G2X0L1#PHI:11924#Xyn1_(vdag_03790)#27337#Verticillium_dahliae#unaffected_pathogenicity	233	7e-41	140
	A0A6G1NQY1#PHI:11927#Xyn4#27337#Verticillium_dahliae#reduced_virulence_unaffected_pathogenicity	223	1e-35	127
	G4NA54#PHI:2214_PHI:123401#Endo-1_4-beta-xylanase_i_gh10_family_Moxyl1b_(mgg_08424)#318829#Magnaporthe_oryzae#reduced_virulence_unaffected_pathogenicity_loss_of_pathogenicity	231	2e-35	126
	G2X4G0#PHI:11606#Vd424y#27337#Verticillium_dahliae#effector_(plant_avirulence_determinant)	216	6e-35	125
	G4MWS3#PHI:2211#Endo-1_4-beta-xylanase_b_gh10_family#318829#Magnaporthe_oryzae#reduced_virulence	229	7e-35	125
	Q00350#PHI:572#Xyl2#5017#Bipolaris_zeicola#unaffected_pathogenicity	227	1e-34	124
	Q4P0L3#PHI:12060#Xyn11_(umag_06350)#5270#Ustilago_maydis#reduced_virulence	216	7e-34	122
	Q2LMP0#PHI:546#Xyn11a#40559#Botrytis_cinerea#reduced_virulence	223	5e-33	120
	Q06562#PHI:571#Xyl1#5017#Bipolaris_zeicola#unaffected_pathogenicity	218	2e-32	118
	A0A6G1P7N1#PHI:11926#Xyn3#27337#Verticillium_dahliae#unaffected_pathogenicity	211	2e-32	118
	Q9C1R1#PHI:570#Xyl4#5507#Fusarium_oxysporum#unaffected_pathogenicity	227	9e-32	117
	P0CT49#PHI:2213_PHI:123400#Endo-1_4-beta-xylanase_i_gh10_family_Moxyl1a_(mgg_07955)#318829#Magnaporthe_oryzae#reduced_virulence_loss_of_pathogenicity	230	3e-30	112
	P0CT48#PHI:567#Xyl1_(xyn22)#318829#Magnaporthe_oryzae#unaffected_pathogenicity	230	3e-30	112
	I1RII8#PHI:9746_PHI:11940#Fgsg_03624#5518#Fusarium_graminearum#unaffected_pathogenicity_reduced_virulence	220	3e-29	110
	A0A6G1NPY9#PHI:11925#Xyn2#27337#Verticillium_dahliae#unaffected_pathogenicity	211	5e-28	106
	G4MVY2#PHI:2210#Endo-1_4-beta-xylanase_b_gh10_family#318829#Magnaporthe_oryzae#reduced_virulence	202	5e-28	106
	A0A6G1NQX7#PHI:11928#Xyn5#27337#Verticillium_dahliae#unaffected_pathogenicity	211	1e-19	83.6

## Sheet: SC17
#Identifer	Description	Cytoplasmic effector	Apoplastic effector	Prediction
A0A066XGR6_COLSU	Endo-1,4-beta-xylanase	Y (0.527)	Y (0.784)	Apoplastic/cytoplasmic effector
A0A066XH10_COLSU	Cell wall protein	Y (0.628)	-	Cytoplasmic effector
A0A066X9W4_COLSU	Secreted protein	Y (0.923)	-	Cytoplasmic effector
A0A066XCL3_COLSU	Secreted protein	Y (0.858)	Y (0.62)	Cytoplasmic/apoplastic effector

## Sheet: SC110
# Identifier	Description	Cytoplasmic effector	Apoplastic effector	Prediction
A0A066X6X5_COLSU	Putative LysM domain-containing protein	-	Y (0.854)	Apoplastic effector
A0A066XD31_COLSU	Putative CFEM domain-containing protein	Y (0.82)	Y (0.968)	Apoplastic/cytoplasmic effector
A0A066XW89_COLSU	Uncharacterized protein	Y (0.585)	-	Cytoplasmic effector
A0A066XH10_COLSU	Cell wall protein	Y (0.628)	-	Cytoplasmic effector
A0A066XLV3_COLSU	Small secreted protein	Y (0.909)	-	Cytoplasmic effector
A0A066X254_COLSU	Uncharacterized protein	Y (0.758)	-	Cytoplasmic effector
A0A066XGG6_COLSU	Uncharacterized protein	Y (0.759)	-	Cytoplasmic effector
A0A066XLM2_COLSU	Uncharacterized protein	Y (0.782)	-	Cytoplasmic effector
A0A066XZD4_COLSU	Uncharacterized protein	Y (0.513)	-	Cytoplasmic effector
A0A066XTC3_COLSU	Uncharacterized protein	Y (0.89)	-	Cytoplasmic effector
A0A066XRT8_COLSU	Uncharacterized protein	Y (0.727)	-	Cytoplasmic effector
A0A066XBR8_COLSU	DUF4124 domain-containing protein	Y (0.5)	-	Cytoplasmic effector
A0A066XCL3_COLSU	Secreted protein	Y (0.858)	Y (0.62)	Cytoplasmic/apoplastic effector
A0A066XAG3_COLSU	Putative intracellular hyphae protein 1	Y (0.81)	Y (0.733)	Cytoplasmic/apoplastic effector

## Sheet: SC1033
#Identifier	Description	Cytoplasmic effector	Apoplastic effector	Prediction
A0A066XBV1_COLSU	Pectinesterase	-	Y (0.624)	Apoplastic effector
A0A066XD31_COLSU	Putative CFEM domain-containing protein	Y (0.82)	Y (0.968)	Apoplastic/cytoplasmic effector
A0A066XW89_COLSU	Uncharacterized protien	Y (0.585)	-	Cytoplasmic effector
A0A066XH10_COLSU	Cell wall protein	Y (0.628)	-	Cytoplasmic effector

## Sheet: SC1330
#Identifier	Description	Cytoplasmic effector	Apoplastic effector	Prediction
A0A066XJ51_COLSU	deuterolysin	-	Y (0.599)	Apoplastic effector
A0A066XAD1_COLSU	Uncharacterized protein	-	Y (0.6)	Apoplastic effector
A0A066XTQ1_COLSU	Cytochrome P450	-	Y (0.564)	Apoplastic effector
A0A066XNR3_COLSU	Putative fungal cellulose binding domain-containing protein	-	Y (0.593)	Apoplastic effector
A0A066XAZ6_COLSU	Putative LysM domain-containing protein	-	Y (0.732)	Apoplastic effector
A0A066XBV1_COLSU	Pectinesterase	-	Y (0.624)	Apoplastic effector
A0A066XFL6_COLSU	Uncharacterized protein	-	Y (0.79)	Apoplastic effector
A0A066XJ45_COLSU	Carboxylic ester hydrolase	-	Y (0.719)	Apoplastic effector
A0A066X6U8_COLSU	Celp0028 effector like protein	-	Y (0.542)	Apoplastic effector
A0A066X2T5_COLSU	Secreted protein	-	Y (0.855)	Apoplastic effector
A0A066WW29_COLSU	Pectate lyase	-	Y (0.713)	Apoplastic effector
A0A066X6X5_COLSU	Putative LysM domain-containing protein	-	Y (0.854)	Apoplastic effector
A0A066XWK9_COLSU	Uncharacterized protein	-	Y (0.739)	Apoplastic effector
A0A066XFB3_COLSU	Endo-1,4-beta-xylanase	-	Y (0.864)	Apoplastic effector
A0A066XEX1_COLSU	Putative biotrophy-associated secreted protein 3	-	Y (0.921)	Apoplastic effector
A0A066X9Z0_COLSU	Endo-1,4-beta-xylanase	-	Y (0.521)	Apoplastic effector
A0A066XLS1_COLSU	Uncharacterized protein	-	Y (0.929)	Apoplastic effector
A0A066XMA2_COLSU	Putative fungal cellulose binding domain-containing protein	-	Y (0.683)	Apoplastic effector
A0A066XYH5_COLSU	Hypersensitive response-inducing protein	-	Y (0.881)	Apoplastic effector
A0A066X0J9_COLSU	Carboxylic ester hydrolase	-	Y (0.639)	Apoplastic effector
A0A066XMD0_COLSU	Uncharacterized protein	-	Y (0.852)	Apoplastic effector
A0A066X8J3_COLSU	Hydrophobin	-	Y (0.958)	Apoplastic effector
A0A066XXE9_COLSU	Uncharacterized protein	-	Y (0.919)	Apoplastic effector
A0A066X3D8_COLSU	Cyanovirin-N domain containing protein	-	Y (0.962)	Apoplastic effector
A0A066XQM7_COLSU	Endo-1,4-beta-xylanase	-	Y (0.812)	Apoplastic effector
A0A066X3X1_COLSU	Uncharacterized protein	-	Y (0.545)	Apoplastic effector
A0A066XCN6_COLSU	Uncharacterized protein	-	Y (0.744)	Apoplastic effector
A0A066WY31_COLSU	Putative peptidase A4 family protein	-	Y (0.805)	Apoplastic effector
A0A066XNJ6_COLSU	Putative glycosly hydrolase family 61	-	Y (0.727)	Apoplastic effector
A0A066XUW8_COLSU	Uncharacterized protein	-	Y (0.759)	Apoplastic effector
A0A066XJW7_COLSU	Uncharacterized protein	Y (0.668)	Y (0.93)	Apoplastic/cytoplasmic effector
A0A066XG00_COLSU	Uncharacterized protein	Y (0.521)	Y (0.663)	Apoplastic/cytoplasmic effector
A0A066XA31_COLSU	Uncharacterized protein	Y (0.592)	Y (0.799)	Apoplastic/cytoplasmic effector
A0A066XD31_COLSU	Putative CFEM domain-containing protein	Y (0.82)	Y (0.968)	Apoplastic/cytoplasmic effector
A0A066XGZ6_COLSU	Putative biotrophy-associated secreted protein 3	Y (0.57)	Y (0.935)	Apoplastic/cytoplasmic effector
A0A066XWJ4_COLSU	Uncharacterized protein	Y (0.692)	Y (0.893)	Apoplastic/cytoplasmic effector
A0A066WV46_COLSU	Uncharacterized protein	Y (0.698)	-	Cytoplasmic effector
A0A066XLV3_COLSU	Smal secreted protein	Y (0.909)	-	Cytoplasmic effector
A0A066X254_COLSU	Uncharacterized protein	Y (0.758)	-	Cytoplasmic effector
A0A066WXB0_COLSU	Uncharacterized protein	Y (0.9)	-	Cytoplasmic effector
A0A066WUN1_COLSU	Putative PAP2 superfamily protein	Y (0.702)	-	Cytoplasmic effector
A0A066XGG6_COLSU	Uncharacterized protein	Y (0.759)	-	Cytoplasmic effector
A0A066XD89_COLSU	Uncharacterized protein	Y (0.956)	-	Cytoplasmic effector
A0A066XZD4_COLSU	Uncharacterized protein	Y (0.513)	-	Cytoplasmic effector
A0A066XRK6_COLSU	Uncharacterized protein	Y (0.781)	-	Cytoplasmic effector
A0A066XRT8_COLSU	Uncharacterized protein	Y (0.727)	-	Cytoplasmic effector
A0A066XET4_COLSU	Uncharacterized protein	Y (0.726)	-	Cytoplasmic effector
A0A066XW89_COLSU	Uncharacterized protein	Y (0.585)	-	Cytoplasmic effector
A0A066XQE2_COLSU	Smal secreted protein	Y (0.618)	-	Cytoplasmic effector
A0A066XBL9_COLSU	Uncharacterized protein	Y (0.901)	-	Cytoplasmic effector
A0A066XPK8_COLSU	Cell wall protein	Y (0.629)	Y (0.6)	Cytoplasmic/apoplastic effector
A0A066XAG3_COLSU	Putative intracellular hyphae protein 1	Y (0.81)	Y (0.733)	Cytoplasmic/apoplastic effector

## Sheet: Unique effectors by accession
Identifier	Description	Localization prediction	Accession (s) expressed	PHIB-Blast Hit (e-value≤1e-5)
A0A066XH10_COLSU	Cell wall protein	Cytoplasmic effector	SC1033, SC17, SC110	Y
A0A066XD31_COLSU	Putative CFEM domain-containing protein	Apoplastic/cytoplasmic effector	SC1330, SC1033, SC110
A0A066XW89_COLSU	Uncharacterized protein	Cytoplasmic effector	SC1330, SC1033, SC110
A0A066XCL3_COLSU	Secreted protein	Cytoplasmic/apoplastic effector	SC110, SC17
A0A066XZD4_COLSU	Uncharacterized protein	Cytoplasmic effector	SC110, SC1330
A0A066X6X5_COLSU	Putative LysM domain-containing protein	Apoplastic effector	SC110, SC1330	Y
A0A066XGG6_COLSU	Uncharacterized protein	Cytoplasmic effector	SC110, SC1330
A0A066XAG3_COLSU	Putative intracellular hyphae protein 1	Cytoplasmic/apoplastic effector	SC110, SC1330	Y
A0A066XRT8_COLSU	Uncharacterized protein	Cytoplasmic effector	SC110, SC1330
A0A066X254_COLSU	Uncharacterized protein	Cytoplasmic effector	SC110, SC1330
A0A066XLV3_COLSU	Small secreted protein	Cytoplasmic effector	SC110, SC1330
A0A066XBV1_COLSU	Pectinesterase	Apoplastic effector	SC1033, SC1330	Y
A0A066XGR6_COLSU	Endo-1,4-beta-xylanase	Apoplastic/cytoplasmic effector	SC17	Y
A0A066X9W4_COLSU	Secreted protein	Cytoplasmic effector	SC17
A0A066XBR8_COLSU	DUF4124 domain-containing protein	Cytoplasmic effector	SC110
A0A066XTC3_COLSU	Uncharacterized protein	Cytoplasmic effector	SC110	Y
A0A066XLM2_COLSU	Uncharacterized protein	Cytoplasmic effector	SC110
A0A066WV46_COLSU	Uncharacterized protein	Cytoplasmic effector	SC1330
A0A066XEX1_COLSU	Putative biotrophy-associated secreted protein 3	Apoplastic effector	SC1330
A0A066XJ51_COLSU	deuterolysin	Apoplastic effector	SC1330	Y
A0A066XWK9_COLSU	Uncharacterized protein	Apoplastic effector	SC1330
A0A066WY31_COLSU	Putative peptidase A4 family protein	Apoplastic effector	SC1330
A0A066X0J9_COLSU	Carboxylic ester hydrolase	Apoplastic effector	SC1330	Y
A0A066XLS1_COLSU	Uncharacterized protein	Apoplastic effector	SC1330
A0A066XNR3_COLSU	Putative fungal cellulose binding domain-containing protein	Apoplastic effector	SC1330	Y
A0A066XNJ6_COLSU	Putative glycosly hydrolase family 61	Apoplastic effector	SC1330	Y
A0A066XCN6_COLSU	Uncharacterized protein	Apoplastic effector	SC1330
A0A066X3X1_COLSU	Uncharacterized protein	Apoplastic effector	SC1330	Y
A0A066XXE9_COLSU	Uncharacterized protein	Apoplastic effector	SC1330
A0A066XPK8_COLSU	Cell wall protein	Cytoplasmic/apoplastic effector	SC1330
A0A066X9Z0_COLSU	Endo-1,4-beta-xylanase	Apoplastic effector	SC1330	Y
A0A066XFL6_COLSU	Uncharacterized protein	Apoplastic effector	SC1330
A0A066WXB0_COLSU	Uncharacterized protein	Cytoplasmic effector	SC1330
A0A066XJ45_COLSU	Carboxylic ester hydrolase	Apoplastic effector	SC1330	Y
A0A066XJW7_COLSU	Uncharacterized protein	Apoplastic/cytoplasmic effector	SC1330
A0A066X3D8_COLSU	Cyanovirin-N domain containing protein	Apoplastic effector	SC1330
A0A066X8J3_COLSU	Hydrophobin	Apoplastic effector	SC1330
A0A066XUW8_COLSU	Uncharacterized protein	Apoplastic effector	SC1330
A0A066XMA2_COLSU	Putative fungal cellulose binding domain-containing protein	Apoplastic effector	SC1330	Y
A0A066X6U8_COLSU	Celp0028 effector like protein	Apoplastic effector	SC1330
A0A066XWJ4_COLSU	Uncharacterized protein	Apoplastic/cytoplasmic effector	SC1330
A0A066XAD1_COLSU	Uncharacterized protein	Apoplastic effector	SC1330
A0A066XQE2_COLSU	Smal secreted protein	Cytoplasmic effector	SC1330
A0A066XFB3_COLSU	Endo-1,4-beta-xylanase	Apoplastic effector	SC1330	Y
A0A066WUN1_COLSU	Putative PAP2 superfamily protein	Cytoplasmic effector	SC1330
A0A066XQM7_COLSU	Endo-1,4-beta-xylanase	Apoplastic effector	SC1330	Y
A0A066WW29_COLSU	Pectate lyase	Apoplastic effector	SC1330	Y
A0A066XET4_COLSU	Uncharacterized protein	Cytoplasmic effector	SC1330
A0A066XRK6_COLSU	Uncharacterized protein	Cytoplasmic effector	SC1330
A0A066XD89_COLSU	Uncharacterized protein	Cytoplasmic effector	SC1330
A0A066XBL9_COLSU	Uncharacterized protein	Cytoplasmic effector	SC1330
A0A066XMD0_COLSU	Uncharacterized protein	Apoplastic effector	SC1330
A0A066XGZ6_COLSU	Putative biotrophy-associated secreted protein 3	Apoplastic/cytoplasmic effector	SC1330
A0A066XG00_COLSU	Uncharacterized protein	Apoplastic/cytoplasmic effector	SC1330
A0A066XAZ6_COLSU	Putative LysM domain-containing protein	Apoplastic effector	SC1330	Y
A0A066X2T5_COLSU	Secreted protein	Apoplastic effector	SC1330
A0A066XA31_COLSU	Uncharacterized protein	Apoplastic/cytoplasmic effector	SC1330
A0A066XTQ1_COLSU	Cytochrome P450	Apoplastic effector	SC1330
A0A066XYH5_COLSU	Hypersensitive response-inducing protein	Apoplastic effector	SC1330

[truncated: 1 more sheets: PHIB-BLAST (accession)]
