# Supplementary material for: Dual-RNA-sequencing to elucidate the interactions between sorghum and Colletotrichum sublineola
Source: Front Fungal Biol. 2024 Aug 16;5:1437344. doi: 10.3389/ffunb.2024.1437344 (PMC11362643; doi:10.3389/ffunb.2024.1437344)
Supplement: Supplementary file 1 [file Datasheet1.zip › 04_Supp_Data_4_Effectorome_v1.xlsx]

## Sheet: TM-Matrix
	A0A066X8X4_COLSU	A0A066XC28_COLSU	A0A066XIB3_COLSU	A0A066XCL3_COLSU	A0A066XD31_COLSU	A0A066XW89_COLSU	A0A066XBV1_COLSU	A0A066XGG6_COLSU	A0A066XIY2_COLSU	A0A066XH10_COLSU	A0A066XJL9_COLSU	A0A066XLV3_COLSU	A0A066XLM2_COLSU	A0A066XZD4_COLSU	A0A066XAG3_COLSU	A0A066XF37_COLSU	A0A066X6X5_COLSU	A0A066XRT8_COLSU	A0A066XPB8_COLSU	A0A066XN81_COLSU	A0A066X254_COLSU	A0A066WV46_COLSU	A0A066XJ51_COLSU	A0A066XWK9_COLSU	A0A066WY31_COLSU	A0A066X848_COLSU	A0A066X0J9_COLSU	A0A066XLS1_COLSU	A0A066XCN6_COLSU	A0A066X3X1_COLSU	A0A066XRP4_COLSU	A0A066X9Z0_COLSU	A0A066XJW7_COLSU	A0A066XMA2_COLSU	A0A066X6U8_COLSU	A0A066XWJ4_COLSU	A0A066XFB3_COLSU	A0A066XAL1_COLSU	A0A066WW29_COLSU	A0A066XD89_COLSU	A0A066XET4_COLSU	A0A066XBL9_COLSU	A0A066XMD0_COLSU	A0A066XGZ6_COLSU	A0A066XG00_COLSU	A0A066X2T5_COLSU	A0A066XA31_COLSU	A0A066XYH5_COLSU	A0A066XAV0_COLSU
A0A066X8X4_COLSU	0	0.61	0.66	0.08	0.4	0.23	0.22	0.32	0.28	0.43	0.67	0.46	0.22	0.2	0.25	0.34	0.28	0.15	0.28	0.22	0.16	0.2	0.21	0.4	0.21	0.31	0.24	0.41	0.29	0.26	0.22	0.25	0.41	0.25	0.14	0.36	0.23	0.3	0.18	0.34	0.36	0.32	0.39	0.33	0.36	0.28	0.26	0.22	0.31
A0A066XC28_COLSU	0.22	0	0.85	0.47	0.41	0.2	0.18	0.24	0.25	0.37	0.86	0.43	0.19	0.17	0.21	0.38	0.28	0.11	0.27	0.18	0.16	0.2	0.19	0.41	0.19	0.31	0.22	0.43	0.31	0.24	0.23	0.19	0.4	0.21	0.3	0.34	0.24	0.36	0.19	0.26	0.28	0.33	0.38	0.28	0.31	0.27	0.28	0.21	0.28
A0A066XIB3_COLSU	0.22	0.79	0	0.39	0.39	0.19	0.16	0.25	0.24	0.36	0.81	0.41	0.2	0.2	0.21	0.36	0.27	0.13	0.27	0.17	0.15	0.17	0.19	0.4	0.2	0.29	0.22	0.41	0.26	0.22	0.23	0.18	0.45	0.21	0.31	0.35	0.22	0.37	0.15	0.24	0.33	0.32	0.38	0.3	0.32	0.28	0.29	0.2	0.28
A0A066XCL3_COLSU	0.36	0.26	0.25	0	0.26	0.19	0.11	0.16	0.3	0.22	0.26	0.23	0.19	0.15	0.16	0.19	0.17	0.11	0.14	0.1	0.12	0.17	0.12	0.25	0.11	0.18	0.12	0.28	0.16	0.19	0.13	0.11	0.32	0.11	0.25	0.29	0.12	0.28	0.11	0.15	0.25	0.22	0.25	0.23	0.21	0.15	0.22	0.12	0.2
A0A066XD31_COLSU	0.1	0.25	0.26	0.24	0	0.1	0.15	0.2	0.17	0.25	0.25	0.26	0.12	0.11	0.22	0.23	0.23	0.11	0.21	0.15	0.08	0.08	0.13	0.31	0.18	0.3	0.19	0.41	0.21	0.2	0.15	0.16	0.48	0.16	0.35	0.29	0.2	0.29	0.15	0.25	0.24	0.14	0.35	0.29	0.25	0.2	0.24	0.17	0.23
A0A066XW89_COLSU	0.1	0.19	0.19	0.28	0.18	0	0.1	0.18	0.16	0.14	0.17	0.14	0.21	0.2	0.19	0.19	0.2	0.18	0.15	0.09	0.08	0.18	0.1	0.22	0.1	0.16	0.1	0.18	0.17	0.12	0.11	0.16	0.19	0.11	0.22	0.19	0.15	0.16	0.13	0.14	0.22	0.13	0.15	0.16	0.17	0.15	0.21	0.14	0.16
A0A066XBV1_COLSU	0.15	0.28	0.28	0.28	0.4	0.17	0	0.35	0.27	0.31	0.32	0.34	0.22	0.17	0.32	0.3	0.37	0.19	0.34	0.59	0.13	0.13	0.23	0.35	0.29	0.34	0.39	0.3	0.29	0.29	0.34	0.3	0.37	0.27	0.17	0.3	0.35	0.38	0.55	0.36	0.23	0.23	0.28	0.27	0.3	0.3	0.35	0.31	0.29
A0A066XGG6_COLSU	0.13	0.24	0.26	0.26	0.31	0.19	0.21	0	0.21	0.24	0.25	0.26	0.18	0.17	0.26	0.23	0.32	0.14	0.23	0.18	0.11	0.14	0.18	0.34	0.2	0.28	0.22	0.29	0.3	0.19	0.23	0.19	0.39	0.17	0.23	0.37	0.23	0.32	0.21	0.25	0.25	0.2	0.28	0.3	0.27	0.23	0.25	0.26	0.23
A0A066XIY2_COLSU	0.13	0.26	0.27	0.53	0.28	0.18	0.17	0.22	0	0.25	0.3	0.31	0.16	0.19	0.23	0.23	0.21	0.12	0.22	0.16	0.14	0.15	0.14	0.31	0.15	0.31	0.17	0.33	0.22	0.2	0.16	0.16	0.4	0.17	0.19	0.3	0.22	0.29	0.14	0.2	0.27	0.18	0.32	0.32	0.28	0.18	0.22	0.18	0.21
A0A066XH10_COLSU	0.2	0.43	0.43	0.42	0.45	0.17	0.22	0.28	0.27	0	0.46	0.5	0.21	0.16	0.27	0.75	0.29	0.15	0.32	0.25	0.17	0.21	0.17	0.37	0.23	0.34	0.23	0.37	0.25	0.25	0.25	0.23	0.38	0.23	0.26	0.34	0.23	0.3	0.21	0.3	0.3	0.31	0.34	0.33	0.31	0.28	0.32	0.19	0.28
A0A066XJL9_COLSU	0.22	0.78	0.8	0.41	0.37	0.17	0.18	0.23	0.26	0.37	0	0.41	0.16	0.14	0.26	0.37	0.25	0.12	0.27	0.15	0.15	0.16	0.2	0.4	0.2	0.2	0.23	0.41	0.25	0.23	0.24	0.2	0.4	0.22	0.35	0.35	0.24	0.37	0.16	0.27	0.28	0.32	0.37	0.27	0.28	0.27	0.21	0.21	0.29
A0A066XLV3_COLSU	0.16	0.42	0.42	0.39	0.42	0.14	0.21	0.25	0.29	0.43	0.43	0	0.19	0.15	0.23	0.41	0.3	0.13	0.27	0.22	0.14	0.17	0.2	0.33	0.2	0.32	0.24	0.41	0.24	0.25	0.23	0.21	0.42	0.22	0.28	0.33	0.26	0.33	0.17	0.28	0.25	0.25	0.39	0.35	0.31	0.29	0.26	0.21	0.27
A0A066XLM2_COLSU	0.09	0.18	0.2	0.28	0.21	0.21	0.13	0.18	0.15	0.18	0.16	0.19	0	0.21	0.21	0.14	0.17	0.16	0.12	0.12	0.11	0.14	0.12	0.21	0.11	0.16	0.11	0.26	0.17	0.18	0.11	0.14	0.26	0.14	0.17	0.27	0.13	0.23	0.14	0.14	0.23	0.16	0.2	0.22	0.14	0.14	0.21	0.12	0.17
A0A066XZD4_COLSU	0.08	0.17	0.2	0.22	0.21	0.21	0.11	0.18	0.19	0.14	0.15	0.16	0.22	0	0.24	0.14	0.18	0.12	0.11	0.09	0.1	0.15	0.08	0.19	0.08	0.18	0.09	0.26	0.17	0.16	0.1	0.14	0.3	0.14	0.13	0.25	0.11	0.19	0.12	0.16	0.22	0.13	0.21	0.19	0.17	0.16	0.2	0.13	0.15
A0A066XAG3_COLSU	0.1	0.2	0.21	0.22	0.33	0.19	0.18	0.24	0.2	0.22	0.25	0.22	0.2	0.22	0	0.17	0.47	0.16	0.22	0.18	0.08	0.15	0.14	0.3	0.18	0.27	0.2	0.33	0.26	0.22	0.17	0.16	0.34	0.17	0.21	0.33	0.21	0.19	0.18	0.21	0.21	0.15	0.31	0.27	0.24	0.22	0.28	0.21	0.25
A0A066XF37_COLSU	0.17	0.47	0.46	0.43	0.48	0.25	0.22	0.28	0.27	0.81	0.47	0.51	0.18	0.17	0.22	0	0.29	0.19	0.33	0.25	0.19	0.21	0.18	0.37	0.22	0.35	0.28	0.36	0.25	0.26	0.23	0.24	0.41	0.21	0.23	0.32	0.3	0.3	0.19	0.31	0.25	0.31	0.33	0.29	0.34	0.27	0.3	0.23	0.29
A0A066X6X5_COLSU	0.1	0.24	0.26	0.23	0.32	0.19	0.2	0.29	0.17	0.23	0.24	0.27	0.15	0.16	0.45	0.22	0	0.15	0.27	0.19	0.1	0.11	0.18	0.31	0.19	0.28	0.2	0.32	0.26	0.22	0.21	0.21	0.31	0.18	0.2	0.27	0.25	0.29	0.18	0.25	0.2	0.18	0.27	0.27	0.27	0.22	0.28	0.25	0.24
A0A066XRT8_COLSU	0.07	0.12	0.16	0.19	0.19	0.22	0.14	0.16	0.13	0.15	0.15	0.15	0.19	0.13	0.2	0.18	0.19	0	0.13	0.11	0.1	0.13	0.11	0.19	0.12	0.2	0.14	0.15	0.22	0.17	0.13	0.14	0.26	0.14	0.12	0.18	0.13	0.18	0.13	0.17	0.19	0.12	0.19	0.18	0.16	0.13	0.2	0.13	0.17
A0A066XPB8_COLSU	0.15	0.33	0.36	0.31	0.45	0.19	0.27	0.28	0.26	0.35	0.37	0.34	0.16	0.15	0.3	0.34	0.38	0.14	0	0.27	0.16	0.13	0.21	0.33	0.26	0.32	0.48	0.42	0.29	0.26	0.28	0.27	0.46	0.27	0.22	0.39	0.29	0.4	0.27	0.37	0.22	0.25	0.38	0.31	0.32	0.3	0.38	0.24	0.26
A0A066XN81_COLSU	0.15	0.28	0.3	0.25	0.37	0.15	0.56	0.29	0.23	0.34	0.26	0.36	0.2	0.13	0.31	0.33	0.32	0.16	0.33	0	0.14	0.12	0.23	0.36	0.28	0.28	0.34	0.31	0.31	0.27	0.3	0.3	0.33	0.25	0.23	0.27	0.35	0.31	0.54	0.33	0.21	0.22	0.28	0.28	0.27	0.27	0.34	0.32	0.3
A0A066X254_COLSU	0.15	0.42	0.44	0.58	0.31	0.21	0.17	0.24	0.33	0.36	0.41	0.34	0.24	0.22	0.19	0.37	0.24	0.19	0.29	0.2	0	0.26	0.2	0.31	0.2	0.27	0.18	0.37	0.27	0.22	0.19	0.19	0.4	0.2	0.21	0.29	0.23	0.32	0.21	0.25	0.35	0.38	0.26	0.23	0.26	0.2	0.24	0.16	0.25
A0A066WV46_COLSU	0.11	0.3	0.27	0.44	0.23	0.27	0.12	0.2	0.23	0.27	0.26	0.25	0.2	0.21	0.24	0.25	0.18	0.16	0.15	0.11	0.15	0	0.12	0.25	0.15	0.15	0.12	0.28	0.15	0.16	0.13	0.14	0.29	0.14	0.2	0.24	0.16	0.22	0.18	0.16	0.25	0.23	0.19	0.15	0.18	0.2	0.25	0.14	0.16
A0A066XJ51_COLSU	0.16	0.34	0.37	0.38	0.36	0.2	0.25	0.31	0.23	0.27	0.39	0.37	0.23	0.16	0.27	0.25	0.36	0.16	0.29	0.25	0.15	0.15	0	0.34	0.29	0.31	0.34	0.38	0.37	0.38	0.27	0.24	0.44	0.33	0.24	0.39	0.3	0.31	0.24	0.35	0.25	0.26	0.51	0.36	0.43	0.31	0.31	0.37	0.33
A0A066XWK9_COLSU	0.08	0.2	0.2	0.19	0.26	0.11	0.11	0.17	0.15	0.16	0.22	0.19	0.11	0.09	0.17	0.16	0.18	0.08	0.14	0.11	0.06	0.08	0.1	0	0.13	0.24	0.11	0.28	0.17	0.15	0.12	0.12	0.27	0.1	0.15	0.23	0.13	0.25	0.12	0.17	0.14	0.12	0.22	0.31	0.16	0.15	0.17	0.16	0.2
A0A066WY31_COLSU	0.13	0.25	0.29	0.21	0.38	0.14	0.25	0.26	0.19	0.27	0.29	0.27	0.16	0.11	0.26	0.25	0.3	0.14	0.28	0.25	0.13	0.15	0.23	0.36	0	0.4	0.28	0.29	0.27	0.34	0.49	0.37	0.29	0.25	0.25	0.34	0.44	0.35	0.23	0.35	0.21	0.21	0.42	0.32	0.3	0.38	0.29	0.26	0.3
A0A066X848_COLSU	0.07	0.17	0.18	0.14	0.27	0.09	0.12	0.16	0.16	0.16	0.29	0.19	0.1	0.09	0.18	0.16	0.18	0.1	0.15	0.1	0.06	0.07	0.11	0.26	0.15	0	0.15	0.28	0.18	0.25	0.14	0.14	0.27	0.14	0.18	0.33	0.17	0.28	0.1	0.21	0.14	0.13	0.26	0.37	0.19	0.16	0.24	0.27	0.14
A0A066X0J9_COLSU	0.15	0.32	0.33	0.29	0.49	0.16	0.36	0.33	0.23	0.3	0.35	0.36	0.16	0.14	0.32	0.34	0.32	0.18	0.57	0.31	0.12	0.12	0.29	0.3	0.29	0.39	0	0.39	0.31	0.3	0.33	0.27	0.42	0.3	0.22	0.34	0.32	0.35	0.31	0.42	0.23	0.25	0.38	0.34	0.37	0.31	0.29	0.33	0.3
A0A066XLS1_COLSU	0.07	0.2	0.2	0.21	0.35	0.09	0.09	0.14	0.15	0.15	0.21	0.2	0.11	0.11	0.19	0.15	0.2	0.07	0.15	0.11	0.06	0.08	0.1	0.3	0.12	0.27	0.13	0	0.2	0.2	0.13	0.14	0.43	0.12	0.16	0.3	0.17	0.28	0.1	0.2	0.17	0.12	0.39	0.26	0.23	0.17	0.21	0.16	0.24
A0A066XCN6_COLSU	0.1	0.26	0.23	0.2	0.26	0.15	0.15	0.25	0.18	0.18	0.22	0.2	0.15	0.13	0.24	0.17	0.24	0.17	0.19	0.17	0.09	0.09	0.18	0.27	0.17	0.25	0.17	0.35	0	0.2	0.21	0.16	0.3	0.18	0.17	0.24	0.25	0.15	0.15	0.27	0.18	0.18	0.28	0.26	0.23	0.23	0.25	0.27	0.27
A0A066X3X1_COLSU	0.12	0.25	0.23	0.29	0.32	0.13	0.19	0.2	0.19	0.23	0.26	0.26	0.2	0.17	0.25	0.23	0.26	0.16	0.22	0.18	0.1	0.12	0.22	0.33	0.26	0.48	0.22	0.38	0.25	0	0.28	0.24	0.26	0.33	0.23	0.37	0.28	0.3	0.2	0.3	0.19	0.2	0.48	0.36	0.27	0.38	0.28	0.25	0.28
A0A066XRP4_COLSU	0.13	0.31	0.32	0.29	0.31	0.15	0.28	0.3	0.2	0.29	0.33	0.32	0.26	0.14	0.24	0.25	0.32	0.15	0.3	0.26	0.12	0.13	0.21	0.31	0.49	0.37	0.3	0.35	0.34	0.36	0	0.45	0.31	0.31	0.25	0.33	0.53	0.29	0.25	0.31	0.18	0.2	0.4	0.29	0.3	0.5	0.3	0.27	0.29
A0A066X9Z0_COLSU	0.15	0.26	0.26	0.25	0.34	0.24	0.27	0.27	0.21	0.28	0.29	0.31	0.21	0.2	0.25	0.29	0.34	0.18	0.3	0.27	0.12	0.14	0.2	0.32	0.38	0.42	0.27	0.4	0.26	0.32	0.48	0	0.4	0.29	0.23	0.33	0.94	0.3	0.25	0.35	0.25	0.2	0.42	0.32	0.28	0.44	0.31	0.31	0.28
A0A066XJW7_COLSU	0.07	0.18	0.2	0.21	0.35	0.1	0.11	0.2	0.16	0.15	0.19	0.2	0.13	0.11	0.18	0.13	0.17	0.11	0.15	0.1	0.06	0.09	0.09	0.27	0.11	0.24	0.12	0.4	0.2	0.13	0.12	0.13	0	0.11	0.11	0.32	0.16	0.25	0.1	0.16	0.2	0.15	0.3	0.23	0.25	0.13	0.21	0.15	0.22
A0A066XMA2_COLSU	0.16	0.31	0.33	0.24	0.38	0.18	0.25	0.25	0.24	0.29	0.33	0.33	0.21	0.21	0.27	0.26	0.29	0.18	0.32	0.24	0.14	0.15	0.29	0.29	0.27	0.4	0.31	0.41	0.33	0.5	0.35	0.3	0.33	0	0.3	0.32	0.33	0.32	0.23	0.32	0.25	0.24	0.36	0.31	0.32	0.39	0.31	0.33	0.34
A0A066X6U8_COLSU	0.25	0.24	0.23	0.14	0.17	0.16	0.22	0.18	0.16	0.24	0.26	0.22	0.23	0.16	0.3	0.24	0.28	0.13	0.22	0.19	0.12	0.18	0.18	0.38	0.23	0.41	0.19	0.4	0.26	0.28	0.23	0.2	0.34	0.25	0	0.36	0.25	0.28	0.21	0.22	0.25	0.19	0.34	0.36	0.27	0.32	0.27	0.25	0.31
A0A066XWJ4_COLSU	0.07	0.17	0.17	0.23	0.24	0.1	0.1	0.18	0.13	0.14	0.18	0.16	0.13	0.12	0.19	0.12	0.18	0.08	0.16	0.09	0.05	0.07	0.1	0.24	0.13	0.32	0.12	0.29	0.17	0.19	0.12	0.12	0.35	0.11	0.16	0	0.14	0.32	0.08	0.22	0.16	0.14	0.28	0.24	0.22	0.16	0.18	0.14	0.22
A0A066XFB3_COLSU	0.12	0.28	0.27	0.24	0.36	0.19	0.26	0.27	0.24	0.24	0.3	0.32	0.16	0.13	0.28	0.3	0.34	0.14	0.28	0.27	0.12	0.14	0.21	0.31	0.38	0.33	0.26	0.4	0.2	0.32	0.46	0.74	0.41	0.26	0.24	0.33	0	0.3	0.26	0.35	0.19	0.21	0.4	0.26	0.3	0.41	0.33	0.31	0.33
A0A066XAL1_COLSU	0.07	0.21	0.23	0.26	0.29	0.11	0.15	0.19	0.16	0.17	0.23	0.22	0.14	0.1	0.2	0.14	0.21	0.1	0.2	0.12	0.07	0.07	0.12	0.33	0.17	0.32	0.15	0.34	0.28	0.18	0.15	0.15	0.33	0.14	0.15	0.4	0.17	0	0.13	0.21	0.18	0.13	0.27	0.28	0.21	0.17	0.28	0.18	0.25
A0A066WW29_COLSU	0.12	0.31	0.27	0.31	0.38	0.23	0.55	0.34	0.21	0.3	0.28	0.29	0.25	0.19	0.31	0.25	0.32	0.18	0.33	0.55	0.15	0.2	0.22	0.36	0.28	0.28	0.35	0.32	0.28	0.32	0.29	0.28	0.33	0.24	0.26	0.26	0.35	0.34	0	0.35	0.23	0.28	0.29	0.3	0.33	0.29	0.39	0.3	0.31
A0A066XD89_COLSU	0.14	0.26	0.28	0.26	0.41	0.15	0.22	0.26	0.19	0.26	0.29	0.29	0.15	0.16	0.23	0.26	0.28	0.15	0.3	0.22	0.11	0.11	0.21	0.32	0.25	0.41	0.28	0.36	0.32	0.29	0.24	0.25	0.37	0.21	0.18	0.42	0.3	0.32	0.23	0	0.18	0.21	0.28	0.36	0.27	0.28	0.29	0.29	0.25
A0A066XET4_COLSU	0.13	0.25	0.31	0.34	0.37	0.21	0.14	0.23	0.23	0.22	0.27	0.23	0.22	0.2	0.21	0.18	0.2	0.14	0.15	0.12	0.13	0.15	0.11	0.26	0.14	0.22	0.14	0.34	0.2	0.17	0.12	0.16	0.42	0.15	0.18	0.31	0.15	0.28	0.12	0.17	0	0.19	0.25	0.25	0.22	0.16	0.17	0.15	0.2
A0A066XBL9_COLSU	0.17	0.46	0.48	0.53	0.32	0.19	0.19	0.28	0.24	0.38	0.48	0.36	0.22	0.18	0.23	0.35	0.27	0.15	0.26	0.19	0.22	0.22	0.2	0.33	0.21	0.29	0.23	0.34	0.3	0.25	0.2	0.19	0.47	0.22	0.2	0.41	0.23	0.32	0.23	0.29	0.3	0	0.33	0.24	0.38	0.25	0.24	0.24	0.26
A0A066XMD0_COLSU	0.11	0.25	0.26	0.25	0.37	0.11	0.12	0.19	0.2	0.19	0.26	0.27	0.12	0.12	0.22	0.17	0.2	0.1	0.21	0.12	0.07	0.07	0.17	0.27	0.2	0.3	0.16	0.47	0.23	0.3	0.2	0.19	0.42	0.16	0.18	0.34	0.22	0.28	0.11	0.25	0.18	0.16	0	0.27	0.32	0.25	0.25	0.21	0.26
A0A066XGZ6_COLSU	0.07	0.18	0.2	0.22	0.28	0.1	0.11	0.19	0.19	0.18	0.18	0.22	0.13	0.1	0.18	0.15	0.19	0.09	0.16	0.11	0.06	0.06	0.12	0.39	0.15	0.4	0.14	0.3	0.2	0.21	0.14	0.15	0.28	0.12	0.16	0.27	0.2	0.27	0.11	0.21	0.17	0.1	0.26	0	0.29	0.44	0.3	0.29	0.27
A0A066XG00_COLSU	0.13	0.28	0.31	0.31	0.38	0.16	0.17	0.25	0.24	0.25	0.27	0.28	0.13	0.15	0.24	0.25	0.28	0.13	0.24	0.16	0.09	0.1	0.23	0.28	0.21	0.29	0.23	0.43	0.25	0.23	0.21	0.19	0.49	0.19	0.2	0.36	0.23	0.32	0.19	0.25	0.23	0.25	0.45	0.23	0	0.2	0.32	0.24	0.31
A0A066X2T5_COLSU	0.13	0.3	0.34	0.26	0.35	0.18	0.21	0.26	0.2	0.28	0.32	0.36	0.17	0.18	0.26	0.25	0.28	0.13	0.27	0.19	0.1	0.16	0.14	0.34	0.31	0.36	0.23	0.35	0.3	0.39	0.42	0.34	0.3	0.29	0.29	0.34	0.39	0.29	0.21	0.32	0.2	0.2	0.44	0.42	0.24	0	0.25	0.29	0.27
A0A066XA31_COLSU	0.08	0.22	0.24	0.25	0.29	0.17	0.18	0.2	0.17	0.23	0.18	0.21	0.17	0.16	0.24	0.19	0.25	0.14	0.23	0.18	0.08	0.13	0.14	0.28	0.17	0.32	0.15	0.3	0.24	0.21	0.18	0.17	0.31	0.16	0.17	0.26	0.23	0.35	0.19	0.23	0.15	0.14	0.29	0.21	0.28	0.18	0	0.3	0.27
A0A066XYH5_COLSU	0.11	0.24	0.24	0.22	0.3	0.17	0.23	0.31	0.2	0.2	0.26	0.25	0.15	0.15	0.26	0.22	0.33	0.13	0.23	0.24	0.09	0.11	0.25	0.4	0.23	0.24	0.26	0.32	0.38	0.28	0.24	0.25	0.32	0.25	0.23	0.3	0.3	0.32	0.22	0.33	0.18	0.21	0.38	0.29	0.3	0.3	0.3	0	0.33
A0A066XAV0_COLSU	0.11	0.25	0.26	0.28	0.32	0.15	0.16	0.21	0.18	0.21	0.27	0.25	0.16	0.13	0.24	0.21	0.24	0.13	0.18	0.17	0.09	0.11	0.18	0.34	0.21	0.42	0.19	0.37	0.29	0.24	0.2	0.18	0.38	0.2	0.22	0.4	0.14	0.35	0.17	0.22	0.2	0.17	0.36	0.21	0.31	0.22	0.22	0.26	0
A0A066XBR8_COLSU	0.08	0.22	0.18	0.25	0.21	0.15	0.13	0.24	0.15	0.18	0.18	0.18	0.17	0.15	0.23	0.15	0.19	0.14	0.14	0.1	0.06	0.13	0.11	0.27	0.12	0.22	0.12	0.36	0.29	0.17	0.15	0.15	0.24	0.16	0.12	0.21	0.14	0.27	0.11	0.2	0.1	0.12	0.21	0.13	0.23	0.15	0.15	0.17	0.21
A0A066XEX1_COLSU	0.09	0.22	0.24	0.21	0.28	0.16	0.15	0.18	0.18	0.2	0.24	0.28	0.14	0.15	0.22	0.2	0.22	0.1	0.18	0.15	0.08	0.1	0.15	0.36	0.2	0.41	0.17	0.32	0.23	0.24	0.17	0.19	0.27	0.15	0.18	0.33	0.24	0.29	0.16	0.23	0.16	0.14	0.25	0.22	0.21	0.23	0.23	0.21	0.29
A0A066XLS9_COLSU	0.18	0.38	0.41	0.42	0.43	0.26	0.2	0.26	0.27	0.78	0.42	0.49	0.21	0.14	0.24	0.72	0.29	0.13	0.27	0.23	0.13	0.16	0.18	0.33	0.23	0.33	0.24	0.41	0.24	0.27	0.22	0.22	0.41	0.2	0.25	0.33	0.23	0.31	0.2	0.29	0.33	0.29	0.32	0.25	0.34	0.28	0.28	0.21	0.27
A0A066XNR3_COLSU	0.16	0.29	0.32	0.28	0.34	0.18	0.26	0.27	0.19	0.26	0.3	0.33	0.18	0.18	0.28	0.26	0.3	0.18	0.27	0.27	0.14	0.14	0.31	0.31	0.29	0.39	0.3	0.38	0.32	0.51	0.35	0.28	0.31	0.73	0.29	0.32	0.33	0.28	0.25	0.29	0.2	0.23	0.44	0.36	0.32	0.39	0.39	0.21	0.32
A0A066XNJ6_COLSU	0.17	0.26	0.32	0.3	0.35	0.17	0.24	0.24	0.22	0.28	0.28	0.27	0.2	0.14	0.25	0.25	0.3	0.19	0.28	0.24	0.16	0.17	0.29	0.3	0.27	0.39	0.28	0.37	0.32	0.51	0.33	0.32	0.29	0.7	0.29	0.36	0.34	0.32	0.21	0.3	0.23	0.25	0.49	0.36	0.3	0.38	0.38	0.32	0.32
A0A066XXE9_COLSU	0.13	0.25	0.27	0.27	0.37	0.14	0.2	0.29	0.24	0.25	0.27	0.28	0.16	0.12	0.26	0.24	0.32	0.14	0.26	0.21	0.1	0.13	0.21	0.3	0.25	0.34	0.24	0.33	0.28	0.29	0.26	0.23	0.36	0.21	0.22	0.3	0.26	0.3	0.23	0.33	0.2	0.2	0.31	0.27	0.33	0.3	0.3	0.26	0.28
A0A066WZI1_COLSU	0.15	0.29	0.31	0.28	0.42	0.12	0.24	0.29	0.22	0.28	0.31	0.29	0.17	0.15	0.26	0.26	0.29	0.13	0.31	0.23	0.12	0.15	0.21	0.34	0.28	0.42	0.3	0.43	0.34	0.31	0.25	0.27	0.36	0.19	0.23	0.39	0.31	0.32	0.23	0.91	0.2	0.21	0.42	0.3	0.3	0.31	0.31	0.3	0.29
A0A066XFL6_COLSU	0.07	0.19	0.21	0.13	0.28	0.12	0.12	0.17	0.15	0.18	0.19	0.19	0.12	0.1	0.17	0.17	0.18	0.1	0.16	0.12	0.05	0.08	0.12	0.29	0.15	0.32	0.14	0.27	0.24	0.19	0.17	0.14	0.29	0.13	0.13	0.33	0.17	0.33	0.12	0.19	0.13	0.13	0.26	0.19	0.24	0.2	0.2	0.15	0.21
A0A066XJ45_COLSU	0.15	0.31	0.33	0.29	0.5	0.17	0.36	0.32	0.24	0.31	0.33	0.35	0.18	0.13	0.29	0.34	0.31	0.19	0.56	0.32	0.13	0.13	0.28	0.35	0.28	0.35	0.99	0.39	0.35	0.3	0.31	0.28	0.43	0.3	0.22	0.38	0.32	0.34	0.31	0.42	0.25	0.25	0.37	0.36	0.37	0.31	0.31	0.31	0.3
A0A066WXB0_COLSU	0.14	0.2	0.19	0.3	0.23	0.28	0.16	0.17	0.23	0.22	0.19	0.2	0.22	0.17	0.19	0.21	0.17	0.19	0.18	0.17	0.13	0.2	0.17	0.27	0.16	0.19	0.15	0.24	0.28	0.19	0.17	0.18	0.29	0.16	0.17	0.29	0.2	0.26	0.2	0.18	0.26	0.17	0.24	0.16	0.24	0.18	0.18	0.18	0.21
A0A066X3D8_COLSU	0.07	0.22	0.22	0.21	0.32	0.11	0.13	0.17	0.17	0.18	0.25	0.22	0.15	0.11	0.22	0.15	0.25	0.1	0.19	0.12	0.06	0.08	0.15	0.27	0.19	0.38	0.14	0.31	0.23	0.2	0.18	0.16	0.3	0.15	0.16	0.33	0.19	0.29	0.13	0.22	0.16	0.17	0.32	0.19	0.22	0.22	0.22	0.22	0.24
A0A066X8J3_COLSU	0.08	0.2	0.22	0.19	0.27	0.1	0.12	0.21	0.17	0.18	0.22	0.23	0.12	0.1	0.19	0.16	0.24	0.09	0.18	0.12	0.07	0.08	0.15	0.33	0.18	0.33	0.14	0.31	0.2	0.25	0.17	0.16	0.29	0.15	0.17	0.28	0.19	0.35	0.12	0.22	0.15	0.14	0.32	0.2	0.21	0.18	0.18	0.19	0.23
A0A066XUW8_COLSU	0.08	0.2	0.23	0.21	0.39	0.1	0.11	0.18	0.15	0.18	0.22	0.19	0.12	0.14	0.21	0.15	0.21	0.09	0.16	0.1	0.07	0.08	0.11	0.32	0.16	0.27	0.13	0.7	0.17	0.2	0.17	0.15	0.35	0.12	0.18	0.29	0.19	0.27	0.11	0.18	0.17	0.15	0.4	0.21	0.21	0.2	0.2	0.17	0.23
A0A066XAD1_COLSU	0.15	0.29	0.3	0.24	0.33	0.17	0.22	0.28	0.21	0.22	0.29	0.28	0.22	0.14	0.26	0.23	0.27	0.17	0.27	0.24	0.14	0.15	0.22	0.34	0.25	0.43	0.25	0.36	0.26	0.29	0.27	0.24	0.41	0.25	0.34	0.36	0.25	0.31	0.24	0.3	0.22	0.24	0.39	0.28	0.28	0.28	0.28	0.32	0.34
A0A066XQM7_COLSU	0.13	0.24	0.28	0.24	0.38	0.16	0.27	0.26	0.19	0.26	0.27	0.33	0.14	0.12	0.24	0.24	0.29	0.12	0.28	0.25	0.11	0.13	0.2	0.35	0.38	0.39	0.28	0.41	0.3	0.32	0.5	0.66	0.4	0.28	0.23	0.32	0.83	0.31	0.24	0.33	0.16	0.2	0.42	0.31	0.3	0.44	0.44	0.31	0.29
A0A066XRK6_COLSU	0.16	0.4	0.4	0.37	0.33	0.18	0.24	0.31	0.26	0.25	0.41	0.38	0.16	0.16	0.23	0.27	0.34	0.15	0.33	0.25	0.15	0.17	0.45	0.32	0.29	0.29	0.27	0.35	0.3	0.25	0.29	0.24	0.4	0.26	0.28	0.4	0.29	0.31	0.26	0.33	0.3	0.27	0.39	0.29	0.41	0.25	0.25	0.31	0.33
A0A066X2J5_COLSU	0.13	0.32	0.33	0.32	0.35	0.22	0.22	0.26	0.17	0.29	0.37	0.27	0.19	0.14	0.28	0.28	0.27	0.15	0.33	0.21	0.15	0.16	0.22	0.31	0.25	0.33	0.28	0.38	0.33	0.3	0.26	0.24	0.38	0.23	0.25	0.33	0.22	0.35	0.21	0.27	0.25	0.21	0.31	0.27	0.31	0.25	0.25	0.26	0.28
A0A066XAZ6_COLSU	0.11	0.22	0.21	0.23	0.31	0.17	0.18	0.26	0.18	0.28	0.26	0.29	0.17	0.14	0.45	0.25	0.51	0.13	0.22	0.21	0.09	0.09	0.18	0.32	0.22	0.29	0.2	0.34	0.26	0.25	0.2	0.2	0.36	0.18	0.17	0.29	0.22	0.28	0.18	0.25	0.2	0.19	0.28	0.21	0.23	0.24	0.24	0.22	0.24
A0A066XTQ1_COLSU	0.1	0.26	0.24	0.21	0.19	0.18	0.18	0.25	0.22	0.21	0.22	0.26	0.15	0.14	0.29	0.21	0.27	0.14	0.23	0.17	0.09	0.13	0.18	0.29	0.22	0.34	0.2	0.41	0.24	0.22	0.24	0.2	0.29	0.19	0.22	0.33	0.22	0.38	0.18	0.26	0.22	0.18	0.3	0.23	0.26	0.24	0.24	0.24	0.3
A0A066XGR6_COLSU	0.12	0.26	0.28	0.22	0.36	0.15	0.26	0.25	0.21	0.22	0.3	0.33	0.17	0.12	0.27	0.22	0.3	0.16	0.28	0.26	0.1	0.1	0.2	0.32	0.38	0.42	0.29	0.39	0.28	0.32	0.48	0.66	0.4	0.28	0.23	0.3	0.83	0.32	0.24	0.33	0.19	0.21	0.4	0.32	0.29	0.44	0.44	0.29	0.27
[truncated: 20 more columns]

## Sheet: Adj-Matrix
	A0A066X8X4	A0A066XC28	A0A066XIB3	A0A066XCL3	A0A066XD31	A0A066XW89	A0A066XBV1	A0A066XGG6	A0A066XIY2	A0A066XH10	A0A066XJL9	A0A066XLV3	A0A066XLM2	A0A066XZD4	A0A066XAG3	A0A066XF37	A0A066X6X5	A0A066XRT8	A0A066XPB8	A0A066XN81	A0A066X254	A0A066WV46	A0A066XJ51	A0A066XWK9	A0A066WY31	A0A066X848	A0A066X0J9	A0A066XLS1	A0A066XCN6	A0A066X3X1	A0A066XRP4	A0A066X9Z0	A0A066XJW7	A0A066XMA2	A0A066X6U8	A0A066XWJ4	A0A066XFB3	A0A066XAL1	A0A066WW29	A0A066XD89	A0A066XET4	A0A066XBL9	A0A066XMD0	A0A066XGZ6	A0A066XG00	A0A066X2T5	A0A066XA31	A0A066XYH5	A0A066XAV0
A0A066X8X4	0	1	1	0	0	0	0	0	0	0	1	0	0	0	0	0	0	0	0	0	0	0	0	0	0	0	0	0	0	0	0	0	0	0	0	0	0	0	0	0	0	0	0	0	0	0	0	0	0
A0A066XC28	0	0	1	0	0	0	0	0	0	0	1	0	0	0	0	0	0	0	0	0	0	0	0	0	0	0	0	0	0	0	0	0	0	0	0	0	0	0	0	0	0	0	0	0	0	0	0	0	0
A0A066XIB3	0	1	0	0	0	0	0	0	0	0	1	0	0	0	0	0	0	0	0	0	0	0	0	0	0	0	0	0	0	0	0	0	0	0	0	0	0	0	0	0	0	0	0	0	0	0	0	0	0
A0A066XCL3	0	0	0	0	0	0	0	0	0	0	0	0	0	0	0	0	0	0	0	0	0	0	0	0	0	0	0	0	0	0	0	0	0	0	0	0	0	0	0	0	0	0	0	0	0	0	0	0	0
A0A066XD31	0	0	0	0	0	0	0	0	0	0	0	0	0	0	0	0	0	0	0	0	0	0	0	0	0	0	0	0	0	0	0	0	0	0	0	0	0	0	0	0	0	0	0	0	0	0	0	0	0
A0A066XW89	0	0	0	0	0	0	0	0	0	0	0	0	0	0	0	0	0	0	0	0	0	0	0	0	0	0	0	0	0	0	0	0	0	0	0	0	0	0	0	0	0	0	0	0	0	0	0	0	0
A0A066XBV1	0	0	0	0	0	0	0	0	0	0	0	0	0	0	0	0	0	0	0	0	0	0	0	0	0	0	0	0	0	0	0	0	0	0	0	0	0	0	0	0	0	0	0	0	0	0	0	0	0
A0A066XGG6	0	0	0	0	0	0	0	0	0	0	0	0	0	0	0	0	0	0	0	0	0	0	0	0	0	0	0	0	0	0	0	0	0	0	0	0	0	0	0	0	0	0	0	0	0	0	0	0	0
A0A066XIY2	0	0	0	0	0	0	0	0	0	0	0	0	0	0	0	0	0	0	0	0	0	0	0	0	0	0	0	0	0	0	0	0	0	0	0	0	0	0	0	0	0	0	0	0	0	0	0	0	0
A0A066XH10	0	0	0	0	0	0	0	0	0	0	0	0	0	0	0	1	0	0	0	0	0	0	0	0	0	0	0	0	0	0	0	0	0	0	0	0	0	0	0	0	0	0	0	0	0	0	0	0	0
A0A066XJL9	0	1	1	0	0	0	0	0	0	0	0	0	0	0	0	0	0	0	0	0	0	0	0	0	0	0	0	0	0	0	0	0	0	0	0	0	0	0	0	0	0	0	0	0	0	0	0	0	0
A0A066XLV3	0	0	0	0	0	0	0	0	0	0	0	0	0	0	0	0	0	0	0	0	0	0	0	0	0	0	0	0	0	0	0	0	0	0	0	0	0	0	0	0	0	0	0	0	0	0	0	0	0
A0A066XLM2	0	0	0	0	0	0	0	0	0	0	0	0	0	0	0	0	0	0	0	0	0	0	0	0	0	0	0	0	0	0	0	0	0	0	0	0	0	0	0	0	0	0	0	0	0	0	0	0	0
A0A066XZD4	0	0	0	0	0	0	0	0	0	0	0	0	0	0	0	0	0	0	0	0	0	0	0	0	0	0	0	0	0	0	0	0	0	0	0	0	0	0	0	0	0	0	0	0	0	0	0	0	0
A0A066XAG3	0	0	0	0	0	0	0	0	0	0	0	0	0	0	0	0	0	0	0	0	0	0	0	0	0	0	0	0	0	0	0	0	0	0	0	0	0	0	0	0	0	0	0	0	0	0	0	0	0
A0A066XF37	0	0	0	0	0	0	0	0	0	1	0	0	0	0	0	0	0	0	0	0	0	0	0	0	0	0	0	0	0	0	0	0	0	0	0	0	0	0	0	0	0	0	0	0	0	0	0	0	0
A0A066X6X5	0	0	0	0	0	0	0	0	0	0	0	0	0	0	0	0	0	0	0	0	0	0	0	0	0	0	0	0	0	0	0	0	0	0	0	0	0	0	0	0	0	0	0	0	0	0	0	0	0
A0A066XRT8	0	0	0	0	0	0	0	0	0	0	0	0	0	0	0	0	0	0	0	0	0	0	0	0	0	0	0	0	0	0	0	0	0	0	0	0	0	0	0	0	0	0	0	0	0	0	0	0	0
A0A066XPB8	0	0	0	0	0	0	0	0	0	0	0	0	0	0	0	0	0	0	0	0	0	0	0	0	0	0	0	0	0	0	0	0	0	0	0	0	0	0	0	0	0	0	0	0	0	0	0	0	0
A0A066XN81	0	0	0	0	0	0	0	0	0	0	0	0	0	0	0	0	0	0	0	0	0	0	0	0	0	0	0	0	0	0	0	0	0	0	0	0	0	0	0	0	0	0	0	0	0	0	0	0	0
A0A066X254	0	0	0	0	0	0	0	0	0	0	0	0	0	0	0	0	0	0	0	0	0	0	0	0	0	0	0	0	0	0	0	0	0	0	0	0	0	0	0	0	0	0	0	0	0	0	0	0	0
A0A066WV46	0	0	0	0	0	0	0	0	0	0	0	0	0	0	0	0	0	0	0	0	0	0	0	0	0	0	0	0	0	0	0	0	0	0	0	0	0	0	0	0	0	0	0	0	0	0	0	0	0
A0A066XJ51	0	0	0	0	0	0	0	0	0	0	0	0	0	0	0	0	0	0	0	0	0	0	0	0	0	0	0	0	0	0	0	0	0	0	0	0	0	0	0	0	0	0	0	0	0	0	0	0	0
A0A066XWK9	0	0	0	0	0	0	0	0	0	0	0	0	0	0	0	0	0	0	0	0	0	0	0	0	0	0	0	0	0	0	0	0	0	0	0	0	0	0	0	0	0	0	0	0	0	0	0	0	0
A0A066WY31	0	0	0	0	0	0	0	0	0	0	0	0	0	0	0	0	0	0	0	0	0	0	0	0	0	0	0	0	0	0	0	0	0	0	0	0	0	0	0	0	0	0	0	0	0	0	0	0	0
A0A066X848	0	0	0	0	0	0	0	0	0	0	0	0	0	0	0	0	0	0	0	0	0	0	0	0	0	0	0	0	0	0	0	0	0	0	0	0	0	0	0	0	0	0	0	0	0	0	0	0	0
A0A066X0J9	0	0	0	0	0	0	0	0	0	0	0	0	0	0	0	0	0	0	0	0	0	0	0	0	0	0	0	0	0	0	0	0	0	0	0	0	0	0	0	0	0	0	0	0	0	0	0	0	0
A0A066XLS1	0	0	0	0	0	0	0	0	0	0	0	0	0	0	0	0	0	0	0	0	0	0	0	0	0	0	0	0	0	0	0	0	0	0	0	0	0	0	0	0	0	0	0	0	0	0	0	0	0
A0A066XCN6	0	0	0	0	0	0	0	0	0	0	0	0	0	0	0	0	0	0	0	0	0	0	0	0	0	0	0	0	0	0	0	0	0	0	0	0	0	0	0	0	0	0	0	0	0	0	0	0	0
A0A066X3X1	0	0	0	0	0	0	0	0	0	0	0	0	0	0	0	0	0	0	0	0	0	0	0	0	0	0	0	0	0	0	0	0	0	0	0	0	0	0	0	0	0	0	0	0	0	0	0	0	0
A0A066XRP4	0	0	0	0	0	0	0	0	0	0	0	0	0	0	0	0	0	0	0	0	0	0	0	0	0	0	0	0	0	0	0	0	0	0	0	0	0	0	0	0	0	0	0	0	0	0	0	0	0
A0A066X9Z0	0	0	0	0	0	0	0	0	0	0	0	0	0	0	0	0	0	0	0	0	0	0	0	0	0	0	0	0	0	0	0	0	0	0	0	0	1	0	0	0	0	0	0	0	0	0	0	0	0
A0A066XJW7	0	0	0	0	0	0	0	0	0	0	0	0	0	0	0	0	0	0	0	0	0	0	0	0	0	0	0	0	0	0	0	0	0	0	0	0	0	0	0	0	0	0	0	0	0	0	0	0	0
A0A066XMA2	0	0	0	0	0	0	0	0	0	0	0	0	0	0	0	0	0	0	0	0	0	0	0	0	0	0	0	0	0	0	0	0	0	0	0	0	0	0	0	0	0	0	0	0	0	0	0	0	0
A0A066X6U8	0	0	0	0	0	0	0	0	0	0	0	0	0	0	0	0	0	0	0	0	0	0	0	0	0	0	0	0	0	0	0	0	0	0	0	0	0	0	0	0	0	0	0	0	0	0	0	0	0
A0A066XWJ4	0	0	0	0	0	0	0	0	0	0	0	0	0	0	0	0	0	0	0	0	0	0	0	0	0	0	0	0	0	0	0	0	0	0	0	0	0	0	0	0	0	0	0	0	0	0	0	0	0
A0A066XFB3	0	0	0	0	0	0	0	0	0	0	0	0	0	0	0	0	0	0	0	0	0	0	0	0	0	0	0	0	0	0	0	1	0	0	0	0	0	0	0	0	0	0	0	0	0	0	0	0	0
A0A066XAL1	0	0	0	0	0	0	0	0	0	0	0	0	0	0	0	0	0	0	0	0	0	0	0	0	0	0	0	0	0	0	0	0	0	0	0	0	0	0	0	0	0	0	0	0	0	0	0	0	0
A0A066WW29	0	0	0	0	0	0	0	0	0	0	0	0	0	0	0	0	0	0	0	0	0	0	0	0	0	0	0	0	0	0	0	0	0	0	0	0	0	0	0	0	0	0	0	0	0	0	0	0	0
A0A066XD89	0	0	0	0	0	0	0	0	0	0	0	0	0	0	0	0	0	0	0	0	0	0	0	0	0	0	0	0	0	0	0	0	0	0	0	0	0	0	0	0	0	0	0	0	0	0	0	0	0
A0A066XET4	0	0	0	0	0	0	0	0	0	0	0	0	0	0	0	0	0	0	0	0	0	0	0	0	0	0	0	0	0	0	0	0	0	0	0	0	0	0	0	0	0	0	0	0	0	0	0	0	0
A0A066XBL9	0	0	0	0	0	0	0	0	0	0	0	0	0	0	0	0	0	0	0	0	0	0	0	0	0	0	0	0	0	0	0	0	0	0	0	0	0	0	0	0	0	0	0	0	0	0	0	0	0
A0A066XMD0	0	0	0	0	0	0	0	0	0	0	0	0	0	0	0	0	0	0	0	0	0	0	0	0	0	0	0	0	0	0	0	0	0	0	0	0	0	0	0	0	0	0	0	0	0	0	0	0	0
A0A066XGZ6	0	0	0	0	0	0	0	0	0	0	0	0	0	0	0	0	0	0	0	0	0	0	0	0	0	0	0	0	0	0	0	0	0	0	0	0	0	0	0	0	0	0	0	0	0	0	0	0	0
A0A066XG00	0	0	0	0	0	0	0	0	0	0	0	0	0	0	0	0	0	0	0	0	0	0	0	0	0	0	0	0	0	0	0	0	0	0	0	0	0	0	0	0	0	0	0	0	0	0	0	0	0
A0A066X2T5	0	0	0	0	0	0	0	0	0	0	0	0	0	0	0	0	0	0	0	0	0	0	0	0	0	0	0	0	0	0	0	0	0	0	0	0	0	0	0	0	0	0	0	0	0	0	0	0	0
A0A066XA31	0	0	0	0	0	0	0	0	0	0	0	0	0	0	0	0	0	0	0	0	0	0	0	0	0	0	0	0	0	0	0	0	0	0	0	0	0	0	0	0	0	0	0	0	0	0	0	0	0
A0A066XYH5	0	0	0	0	0	0	0	0	0	0	0	0	0	0	0	0	0	0	0	0	0	0	0	0	0	0	0	0	0	0	0	0	0	0	0	0	0	0	0	0	0	0	0	0	0	0	0	0	0
A0A066XAV0	0	0	0	0	0	0	0	0	0	0	0	0	0	0	0	0	0	0	0	0	0	0	0	0	0	0	0	0	0	0	0	0	0	0	0	0	0	0	0	0	0	0	0	0	0	0	0	0	0
A0A066XBR8	0	0	0	0	0	0	0	0	0	0	0	0	0	0	0	0	0	0	0	0	0	0	0	0	0	0	0	0	0	0	0	0	0	0	0	0	0	0	0	0	0	0	0	0	0	0	0	0	0
A0A066XEX1	0	0	0	0	0	0	0	0	0	0	0	0	0	0	0	0	0	0	0	0	0	0	0	0	0	0	0	0	0	0	0	0	0	0	0	0	0	0	0	0	0	0	0	0	0	0	0	0	0
A0A066XLS9	0	0	0	0	0	0	0	0	0	1	0	0	0	0	0	1	0	0	0	0	0	0	0	0	0	0	0	0	0	0	0	0	0	0	0	0	0	0	0	0	0	0	0	0	0	0	0	0	0
A0A066XNR3	0	0	0	0	0	0	0	0	0	0	0	0	0	0	0	0	0	0	0	0	0	0	0	0	0	0	0	0	0	0	0	0	0	1	0	0	0	0	0	0	0	0	0	0	0	0	0	0	0
A0A066XNJ6	0	0	0	0	0	0	0	0	0	0	0	0	0	0	0	0	0	0	0	0	0	0	0	0	0	0	0	0	0	0	0	0	0	1	0	0	0	0	0	0	0	0	0	0	0	0	0	0	0
A0A066XXE9	0	0	0	0	0	0	0	0	0	0	0	0	0	0	0	0	0	0	0	0	0	0	0	0	0	0	0	0	0	0	0	0	0	0	0	0	0	0	0	0	0	0	0	0	0	0	0	0	0
A0A066WZI1	0	0	0	0	0	0	0	0	0	0	0	0	0	0	0	0	0	0	0	0	0	0	0	0	0	0	0	0	0	0	0	0	0	0	0	0	0	0	0	1	0	0	0	0	0	0	0	0	0
A0A066XFL6	0	0	0	0	0	0	0	0	0	0	0	0	0	0	0	0	0	0	0	0	0	0	0	0	0	0	0	0	0	0	0	0	0	0	0	0	0	0	0	0	0	0	0	0	0	0	0	0	0
A0A066XJ45	0	0	0	0	0	0	0	0	0	0	0	0	0	0	0	0	0	0	0	0	0	0	0	0	0	0	1	0	0	0	0	0	0	0	0	0	0	0	0	0	0	0	0	0	0	0	0	0	0
A0A066WXB0	0	0	0	0	0	0	0	0	0	0	0	0	0	0	0	0	0	0	0	0	0	0	0	0	0	0	0	0	0	0	0	0	0	0	0	0	0	0	0	0	0	0	0	0	0	0	0	0	0
A0A066X3D8	0	0	0	0	0	0	0	0	0	0	0	0	0	0	0	0	0	0	0	0	0	0	0	0	0	0	0	0	0	0	0	0	0	0	0	0	0	0	0	0	0	0	0	0	0	0	0	0	0
A0A066X8J3	0	0	0	0	0	0	0	0	0	0	0	0	0	0	0	0	0	0	0	0	0	0	0	0	0	0	0	0	0	0	0	0	0	0	0	0	0	0	0	0	0	0	0	0	0	0	0	0	0
A0A066XUW8	0	0	0	0	0	0	0	0	0	0	0	0	0	0	0	0	0	0	0	0	0	0	0	0	0	0	0	1	0	0	0	0	0	0	0	0	0	0	0	0	0	0	0	0	0	0	0	0	0
A0A066XAD1	0	0	0	0	0	0	0	0	0	0	0	0	0	0	0	0	0	0	0	0	0	0	0	0	0	0	0	0	0	0	0	0	0	0	0	0	0	0	0	0	0	0	0	0	0	0	0	0	0
A0A066XQM7	0	0	0	0	0	0	0	0	0	0	0	0	0	0	0	0	0	0	0	0	0	0	0	0	0	0	0	0	0	0	0	1	0	0	0	0	1	0	0	0	0	0	0	0	0	0	0	0	0
A0A066XRK6	0	0	0	0	0	0	0	0	0	0	0	0	0	0	0	0	0	0	0	0	0	0	0	0	0	0	0	0	0	0	0	0	0	0	0	0	0	0	0	0	0	0	0	0	0	0	0	0	0
A0A066X2J5	0	0	0	0	0	0	0	0	0	0	0	0	0	0	0	0	0	0	0	0	0	0	0	0	0	0	0	0	0	0	0	0	0	0	0	0	0	0	0	0	0	0	0	0	0	0	0	0	0
A0A066XAZ6	0	0	0	0	0	0	0	0	0	0	0	0	0	0	0	0	0	0	0	0	0	0	0	0	0	0	0	0	0	0	0	0	0	0	0	0	0	0	0	0	0	0	0	0	0	0	0	0	0
A0A066XTQ1	0	0	0	0	0	0	0	0	0	0	0	0	0	0	0	0	0	0	0	0	0	0	0	0	0	0	0	0	0	0	0	0	0	0	0	0	0	0	0	0	0	0	0	0	0	0	0	0	0
A0A066XGR6	0	0	0	0	0	0	0	0	0	0	0	0	0	0	0	0	0	0	0	0	0	0	0	0	0	0	0	0	0	0	0	1	0	0	0	0	1	0	0	0	0	0	0	0	0	0	0	0	0
[truncated: 20 more columns]

## Sheet: FoldSeek-NLS
Fold Seek									NLStradamus
Identifier	Species	Description	Probability	Percent Sequence Identity	E-value	TM-score*	RMSD**		Number of NLS	NLS Sequence	Probability
A0A066X8X4_COLSU	Zymoseptoria tritici	Uncharacterized protein	1	28.2	1.96e-05	0.75	4.2		0	-	-
A0A066XC28_COLSU	Colletotrichum graminicola	Uncharacterized protein	1	78.5	7.26e-13	0.93	2.82		0	-	-
A0A066XIB3_COLSU	Pyricularia grisea	Uncharacterized protein	1	60.5	8.88e-12	0.84	4.64		0	-	-
A0A066XCL3_COLSU	Colletotrichum sublineola	Uncharacterized protein	1	100	1.41e-09	0.6	7.03		0	-	-
A0A066XD31_COLSU	Colletotrichum sublineola	Putative CFEM domain-containing protein	1	100	2.08e-08	0.81	3.3		0	-	-
A0A066XW89_COLSU	No hits found								1	GGGGGGGGGNRGGGGGGNRGGGGGGNRGGGGGGNRGGGGGMGGRGGHKRRGQEKEPFGGIKR	0.98
A0A066XBV1_COLSU	Fusarium euwallaceae	Pectinesterase	1	77.4	9.01e-44	0.99	0.36		0	-	-
A0A066XGG6_COLSU	Colletotrichum graminicola	Uncharacterized protein	1	80.4	4.79e-21	0.36	18.57		0	-	-
A0A066XIY2_COLSU	Colletotrichum sublineola	Uncharacterized protein	1	100	2.13e-23	0.55	21.51		0	-	-
A0A066XH10_COLSU	Colletotrichum salicis	Uncharacterized protein	1	79.7	3.92e-20	0.8	12.98		0	-	-
A0A066XJL9_COLSU	Colletotrichum fructicola	Uncharacterized protein	1	82.6	8.17e-17	0.99	0.47		0	-	-
A0A066XLV3_COLSU	Colletotrichum orbiculare	Small secreted protein	1	83.9	3.51e-20	0.98	0.88		0	-	-
A0A066XLM2_COLSU	No hits found								0	-	-
A0A066XZD4_COLSU	No hits found								1	VGKLLKGAAGGGGKKNAKANAAGGGKKAGANAANGANR	0.943
A0A066XAG3_COLSU	Colletotrichum shisoi	Intracellular hyphae protein 1	1	49.6	1.1e-12	0.53	21.24		0	-	-
A0A066XF37_COLSU	Colletotrichum graminicola	Uncharacterized protein	1	74.6	1.41e-18	0.85	17.55		0	-	-
A0A066X6X5_COLSU	Colletotrichum sublineola	Putative LysM domain-containing protein	1	100	2.63e-26	0.54	10.06		0	-	-
A0A066XRT8_COLSU	No hits found								1	GRRDRGRGRGRGRGRG	0.951
A0A066XPB8_COLSU	Colletotrichum orchidophilum	Cutinase	1	85.3	1.69e-40	0.96	1.61		0	-	-
A0A066XN81_COLSU	Colletotrichum lindemuthianum	Endopolygalacturonase 1	1	61.5	5.06e-34	0.78	3.83		0	-	-
A0A066X254_COLSU	Moorena sp. SIO3H5	Efflux RND transporter periplasmic adaptor subunit	1	20.3	0.582	0.77	2.72		0	-	-
A0A066WV46_COLSU	Homo sapiens	Pre-mRNA-splicing factor 38B	0.08	13	7.11	0.31	31.85		0	-	-
A0A066XJ51_COLSU	Nannizzia gypsea	Neutral protease 2 homolog MGYG_04094	1	25.5	2.24e-26	0.85	2.91		0	-	-
A0A066XWK9_COLSU	Oldenlandia affinis	Kalata-B2	0.1	32.2	6.23	0.44	2.67		0	-	-
A0A066WY31_COLSU	Aspergillus niger	Aspergillopepsin-2	1	50.1	4.38e-27	0.59	6.75		0	-	-
A0A066X848_COLSU	Colletotrichum higginsianum	Uncharacterized protein	1	56.7	4.56e-05	0.66	4.72		0	-	-
A0A066X0J9_COLSU	Colletotrichum shisoi	Carboxylic ester hydrolase	1	74	1.45e-49	0.99	0.48		0	-	-
A0A066XLS1_COLSU	Colletotrichum fructicola	Lipase b	1	37.5	1.93e-05	0.99	0.54		0	-	-
A0A066XCN6_COLSU	Colletotrichum sublineola	Uncharacterized protein	1	100	1.12e-19	0.67	8.77		0	-	-
A0A066X3X1_COLSU	Pyricularia oryzae	Appressiria-specific vitulence factor GAS1	1	18.9	2.32e-05	0.61	3.67		0	-	-
A0A066XRP4_COLSU	Sporothrix schenckii	GH16 domain containing protein	1	52.4	1.6e-34	0.91	1.1		0	-	-
A0A066X9Z0_COLSU	Madurella mycetomatis	Endo-1,4-beta-xylanase	1	67.5	7.02e-39	0.71	16.58		0	-	-
A0A066XJW7_COLSU	Colletotrichum higginsianum	Uncharacterized protein	1	53	0.0058	0.76	7.78		0	-	-
A0A066XMA2_COLSU	Aspergillus clavatus	Probable endo-beta-1,4-glucanase D	1	30.8	3.69e-17	0.62	27.71		1	KPASSKPACRRRRH	0.712
A0A066X6U8_COLSU	Golovinomyces cichoracearum	Celp0028 effector like protein	1	21.8	1.49e-18	0.79	3.65		0	-	-
A0A066XWJ4_COLSU	Colletotrichum sublineola	Uncharacterized protein	1	100	2.86e-06	0.77	2.54		0	-	-
A0A066XFB3_COLSU	Pyricularia grisea	Endo-1,4-beta-xylanase 1	1	64.5	3.45e-32	0.91	3.79		0	-	-
A0A066XAL1_COLSU	Pyricularia oryzae 70-15	Biotrophy-associated secreted protein 2	1	62.1	1.48e-12	0.95	0.82		0	-	-
A0A066WW29_COLSU	Aspergillus fumigatus A1163	Probable pectase lyase D	1	47.5	7.86e-23	0.92	9.49		0	-	-
A0A066XD89_COLSU	Bacillus clausii	L-2,4-diaminobutyric acid acetyltransferase	0.57	13.4	0.0147	0.37	11.94		0	-	-
A0A066XET4_COLSU	Gaeumannomyces tritici R3-111a-1	Uncharacterized protein	0.18	9.4	7.7	0.33	23.66		0	-	-
A0A066XBL9_COLSU	Daldinia sp. EC12	Uncharacterized protein	0.18	22.8	6.11	0.36	27.49		0	-	-
A0A066XMD0_COLSU	Colletotrichum graminicola M1.001	Uncharacterized protein	1	90.6	5.22e-17	0.99	0.18		0	-	-
A0A066XGZ6_COLSU	Pyricularia oryzae 70-15	Biotrophy-associated secreted protein 3	1	45.6	1.34e-07	0.85	1.8		0	-	-
A0A066XG00_COLSU	Colletotrichum nymphaeae SA-01	Uncharacterized protein	1	68.9	7.59e-10	0.58	11.26		0	-	-
A0A066X2T5_COLSU	Trichophyton mentagrophytes	Uncharacterized secreted protein ARB_07590	1	21.8	3.59e-12	0.66	10.17		0	-	-
A0A066XA31_COLSU	Monosporascus sp. 5C6A	Uncharacterized protein	1	61.2	1.253-13	0.83	4.55		0	-	-
A0A066XYH5_COLSU	Colletotrichum sublineola	Uncharacterized protein	1	96	5.53e-26	0.69	4.01		0	-	-
A0A066XAV0_COLSU	Lasiodiplodia theobromae	Uncharacterized protein	1	61.5	5.58e-19	0.91	2.41		0	-	-
A0A066XBR8_COLSU	Pyricularia oryzae Y34	Uncharacterized protein	0.28	19.7	1.22	0.37	16.18		0	-	-
A0A066XEX1_COLSU	Colletotrichum sublineola	Putative biotrophy-associated secreted protein 3	1	100	1.61e-17	0.74	8.57		0	-	-
A0A066XLS9_COLSU	Colletotrichum chlorophyti	Cell wall mannoprotein 1-like protein 2	1	30	2.36e-10	0.74	19.32		0	-	-
A0A066XNR3_COLSU	Madurella mycetomatis	Putative endo-beta-1,4-glucanase D	1	66.3	2.25e-33	0.98	0.83		0	-	-
A0A066XNJ6_COLSU	Madurella mycetomatis	Putative endo-beta-1,4-glucanase D	1	70.4	2.55e-47	0.79	12.93		0	-	-
A0A066XXE9_COLSU	Dictyostelium discoideum	Spore germination protein 2	1	14.2	0.00153	0.7	3.1		0	-	-
A0A066WZI1_COLSU	Colletotrichum sidae	Uncharacterized protein	1	48.6	2.7e-28	0.92	2.15		0	-	-
A0A066XFL6_COLSU	Colletotrichum graminicola M1.001	Uncharacterized protein	1	84.2	7.38e-12	0.95	1.36		0	-	-
A0A066XJ45_COLSU	Colletotrichum shisoi	Carboxylic ester hydrolase	1	86.6	7.41e-53	0.99	0.038		0	-	-
A0A066WXB0_COLSU	No hits found								4	GKKDGKGKDAKDKEAKDAK, GKKDGKGKDAKDKEAKDAKK, GKKDGKGKDKEAKDAKKGKGKGKDAKDKDAKGKDAK	0.814, 0.849, 0.818, 0.813
A0A066X3D8_COLSU	Colletotrichum sublineola	CVNH domain-containing protein	1	100	1.43e-16	0.99	0.41		0	-	-
A0A066X8J3_COLSU	Pyricularia grisea	Uncharacterized protein	1	35.8	1.66e-06	0.86	1.76		0	-	-
A0A066XUW8_COLSU	Colletotrichum sublineola	Uncharacterized protein	1	100	3.92e-06	0.38	7.56		0	-	-
A0A066XAD1_COLSU	Fusarium oxysporum f. sp. cubense	Uncharacterized protein	1	53.7	4.78e-18	0.99	0.41		0	-	-
A0A066XQM7_COLSU	Viridothelium virens	Endo-1,4-beta-xylanase	1	68.9	2.54e-27	0.89	7.01		0	-	-
A0A066XRK6_COLSU	Colletotrichum higginsianum	YjfJ protein	1	68.4	1.03-e34	0.9	2.52		0	-	-
A0A066X2J5_COLSU	Colletotrichum sublineola	Putative cholera enterotoxin subunit A2	1	100	8.17e-45	0.86	4.34		0	-	-
A0A066XAZ6_COLSU	Colletotrichum sublineola	Putative LysM domain-containing protein	1	100	7.08e-27	0.55	10.22		0	-	-
A0A066XTQ1_COLSU	Colletotrichum sublineola	Uncharacterized protein	1	100	1.59e-22	0.88	4.77		0	-	-
A0A066XGR6_COLSU	Viridothelium virens	Endo-1,4-beta-xylanase	1	60.3	1.69e-28	0.95	1.82		0	-	-
* 1 = a perfect match; higher than 0.5 assume generally the same fold
** Zero = Identical protein structures, under 3 is accepted
