# Supplementary material for: Dual-RNA-sequencing to elucidate the interactions between sorghum and Colletotrichum sublineola
Source: Front Fungal Biol. 2024 Aug 16;5:1437344. doi: 10.3389/ffunb.2024.1437344 (PMC11362643; doi:10.3389/ffunb.2024.1437344)
Supplement: Supplementary file 1 [file Datasheet1.zip › 05_Supp_Data_5_membranetransport_v1.xls]

## Sheet: 1dpi-GO-membrane-trans
SeqName	Description	Length	#Hits	e-Value	sim mean	#GO	GO IDs	GO Names	Enzyme Codes	Enzyme Names	InterPro IDs	InterPro GO IDs	InterPro GO Names
A0A066X7B3_COLSU	KDN65038.1putative bacteriorhodopsin	292	20	2.48E-216	92.49	4	P:GO:0023052; P:GO:0055085; F:GO:0005215; F:GO:0060089	P:signaling; P:transmembrane transport; F:transporter activity; F:molecular transducer activity			IPR001425 (PFAM)	C:GO:0016020	C:membrane
A0A066Y1K7_COLSU	KDN71946.1putative amino acid permease	546	20	0	96.28	1	P:GO:0055085	P:transmembrane transport			IPR004841 (PFAM)	P:GO:0055085; C:GO:0016020	P:transmembrane transport; C:membrane
A0A066XA56_COLSU	KDN66048.1putative MIP family channel protein	479	20	0	88.19	2	P:GO:0055085; F:GO:0005215	P:transmembrane transport; F:transporter activity			IPR000425 (PFAM)	P:GO:0055085; F:GO:0015267; C:GO:0016020	P:transmembrane transport; F:channel activity; C:membrane
A0A066XQW0_COLSU	KDN71232.1putative amino acid permease	538	20	0	94.71	2	P:GO:0055085; F:GO:0005215	P:transmembrane transport; F:transporter activity			IPR002293 (PFAM)	P:GO:0055085; F:GO:0022857; C:GO:0016020	P:transmembrane transport; F:transmembrane transporter activity; C:membrane
A0A066X0D4_COLSU	KDN62608.1putative high-affinity methionine permease	599	20	0	80.28	2	P:GO:0055085; F:GO:0005215	P:transmembrane transport; F:transporter activity			IPR002293 (PFAM)	P:GO:0055085; F:GO:0022857; C:GO:0016020	P:transmembrane transport; F:transmembrane transporter activity; C:membrane
A0A066X6Y0_COLSU	KDN64913.1putative OPT family small oligopeptide transporter	837	20	0	96.72	2	P:GO:0055085; F:GO:0005215	P:transmembrane transport; F:transporter activity			IPR004813 (PFAM)	F:GO:0035673	F:oligopeptide transmembrane transporter activity
A0A066XPN4_COLSU	KDN67975.1hypothetical protein CSUB01_08123	792	20	0	95.41	2	P:GO:0055085; F:GO:0005215	P:transmembrane transport; F:transporter activity			IPR004813 (PFAM)	F:GO:0035673	F:oligopeptide transmembrane transporter activity
A0A066X0D2_COLSU	KDN62422.1putative OPT oligopeptide transporter	797	20	0	92.1	2	P:GO:0055085; F:GO:0005215	P:transmembrane transport; F:transporter activity			IPR004813 (PFAM)	F:GO:0035673	F:oligopeptide transmembrane transporter activity
A0A066XDL6_COLSU	KDN67258.1putative OPT family small oligopeptide transporter	798	20	0	96.3	2	P:GO:0055085; F:GO:0005215	P:transmembrane transport; F:transporter activity			IPR004813 (PFAM)	F:GO:0035673	F:oligopeptide transmembrane transporter activity
A0A066X264_COLSU	KDN63198.1putative H+ symporter	597	20	0	95.78	2	P:GO:0055085; F:GO:0005215	P:transmembrane transport; F:transporter activity			IPR005828 (PFAM)	P:GO:0055085; F:GO:0022857; C:GO:0016020	P:transmembrane transport; F:transmembrane transporter activity; C:membrane
A0A066XPB4_COLSU	KDN71063.1hypothetical protein CSUB01_09810	500	20	0	89.14	2	P:GO:0055085; F:GO:0005215	P:transmembrane transport; F:transporter activity			IPR005828 (PFAM)	P:GO:0055085; F:GO:0022857; C:GO:0016020	P:transmembrane transport; F:transmembrane transporter activity; C:membrane
A0A066X834_COLSU	KDN65308.1hypothetical protein CSUB01_06644	514	20	0	93.26	2	P:GO:0055085; F:GO:0005215	P:transmembrane transport; F:transporter activity			IPR005828 (PFAM)	P:GO:0055085; F:GO:0022857; C:GO:0016020	P:transmembrane transport; F:transmembrane transporter activity; C:membrane
A0A066XR85_COLSU	KDN71392.1putative major facilitator superfamily transporter	587	20	0	81.4	2	P:GO:0055085; F:GO:0005215	P:transmembrane transport; F:transporter activity			IPR011701 (PFAM)	P:GO:0055085; F:GO:0022857	P:transmembrane transport; F:transmembrane transporter activity
A0A066WVY1_COLSU	KDN60827.1putative major facilitator superfamily transporter	491	20	0	96.58	2	P:GO:0055085; F:GO:0005215	P:transmembrane transport; F:transporter activity			IPR011701 (PFAM)	P:GO:0055085; F:GO:0022857	P:transmembrane transport; F:transmembrane transporter activity
A0A066WX57_COLSU	KDN61257.1putative major facilitator superfamily transporter	496	20	0	94.09	2	P:GO:0055085; F:GO:0005215	P:transmembrane transport; F:transporter activity			IPR011701 (PFAM)	P:GO:0055085; F:GO:0022857	P:transmembrane transport; F:transmembrane transporter activity
A0A066X403_COLSU	KDN60715.1putative major facilitator superfamily transporter	513	20	0	91.24	2	P:GO:0055085; F:GO:0005215	P:transmembrane transport; F:transporter activity			IPR011701 (PFAM)	P:GO:0055085; F:GO:0022857	P:transmembrane transport; F:transmembrane transporter activity
A0A066X9V8_COLSU	KDN62536.1putative major facilitator superfamily transporter	498	20	0	87.65	2	P:GO:0055085; F:GO:0005215	P:transmembrane transport; F:transporter activity			IPR011701 (PFAM)	P:GO:0055085; F:GO:0022857	P:transmembrane transport; F:transmembrane transporter activity
A0A066XLF0_COLSU	KDN66845.1putative major facilitator superfamily transporter	507	20	0	95.48	2	P:GO:0055085; F:GO:0005215	P:transmembrane transport; F:transporter activity			IPR011701 (PFAM)	P:GO:0055085; F:GO:0022857	P:transmembrane transport; F:transmembrane transporter activity
A0A066X7W7_COLSU	KDN62115.1putative major facilitator superfamily transporter	556	20	0	95.09	2	P:GO:0055085; F:GO:0005215	P:transmembrane transport; F:transporter activity			IPR011701 (PFAM)	P:GO:0055085; F:GO:0022857	P:transmembrane transport; F:transmembrane transporter activity
A0A066XT76_COLSU	KDN70904.1putative major facilitator superfamily transporter	494	20	0	94.93	2	P:GO:0055085; F:GO:0005215	P:transmembrane transport; F:transporter activity			IPR011701 (PFAM)	P:GO:0055085; F:GO:0022857	P:transmembrane transport; F:transmembrane transporter activity
A0A066XFN5_COLSU	KDN67712.1putative major facilitator superfamily transporter	623	20	0	84.68	2	P:GO:0055085; F:GO:0005215	P:transmembrane transport; F:transporter activity			IPR011701 (PFAM)	P:GO:0055085; F:GO:0022857	P:transmembrane transport; F:transmembrane transporter activity
A0A066WW18_COLSU	KDN60877.1putative major facilitator superfamily transporter	621	20	0	94.82	2	P:GO:0055085; F:GO:0005215	P:transmembrane transport; F:transporter activity			IPR011701 (PFAM)	P:GO:0055085; F:GO:0022857	P:transmembrane transport; F:transmembrane transporter activity
A0A066XKG8_COLSU	KDN68149.1hypothetical protein CSUB01_12094	488	20	0	96.01	2	P:GO:0055085; F:GO:0005215	P:transmembrane transport; F:transporter activity			IPR011701 (PFAM)	P:GO:0055085; F:GO:0022857	P:transmembrane transport; F:transmembrane transporter activity
A0A066X3Y1_COLSU	KDN63848.1putative major facilitator superfamily transporter	539	20	0	87.62	2	P:GO:0055085; F:GO:0005215	P:transmembrane transport; F:transporter activity			IPR011701 (PFAM)	P:GO:0055085; F:GO:0022857	P:transmembrane transport; F:transmembrane transporter activity
A0A066XVV8_COLSU	KDN69901.1putative major facilitator superfamily transporter	605	20	0	90.21	2	P:GO:0055085; F:GO:0005215	P:transmembrane transport; F:transporter activity			IPR011701 (PFAM)	P:GO:0055085; F:GO:0022857	P:transmembrane transport; F:transmembrane transporter activity
A0A066WVZ5_COLSU	KDN61068.1putative major facilitator superfamily transporter	972	20	0	83.81	2	P:GO:0055085; F:GO:0005215	P:transmembrane transport; F:transporter activity			IPR011701 (PFAM)	P:GO:0055085; F:GO:0022857	P:transmembrane transport; F:transmembrane transporter activity
A0A066XIT8_COLSU	KDN65651.1hypothetical protein CSUB01_05427	491	20	0	74.94	2	P:GO:0055085; F:GO:0005215	P:transmembrane transport; F:transporter activity			IPR011701 (PFAM)	P:GO:0055085; F:GO:0022857	P:transmembrane transport; F:transmembrane transporter activity
A0A066Y1R9_COLSU	KDN72006.1putative major facilitator superfamily transporter	531	20	0	93.21	2	P:GO:0055085; F:GO:0005215	P:transmembrane transport; F:transporter activity			IPR011701 (PFAM)	P:GO:0055085; F:GO:0022857	P:transmembrane transport; F:transmembrane transporter activity
A0A066XMM3_COLSU	KDN68914.1hypothetical protein CSUB01_06709	486	20	0	96.43	2	P:GO:0055085; F:GO:0005215	P:transmembrane transport; F:transporter activity			IPR011701 (PFAM)	P:GO:0055085; F:GO:0022857	P:transmembrane transport; F:transmembrane transporter activity
A0A066XRI8_COLSU	KDN71477.1hypothetical protein CSUB01_07830	516	20	0	84.88	3	P:GO:0055085; F:GO:0005215; F:GO:0016787	P:transmembrane transport; F:transporter activity; F:hydrolase activity	EC:3	Hydrolases	IPR021514 (PFAM)	no GO terms	no GO terms
A0A066X6A5_COLSU	KDN61560.1putative ABC transporter	541	20	0	96.54	4	P:GO:0055085; F:GO:0005215; F:GO:0016787; F:GO:0140657	P:transmembrane transport; F:transporter activity; F:hydrolase activity; F:ATP-dependent activity	EC:7.2.2; EC:3.6.1.15	Catalysing the translocation of inorganic cations; nucleoside-triphosphate phosphatase	IPR003439 (PFAM); IPR011527 (PFAM)	P:GO:0055085; F:GO:0005524; F:GO:0016887; F:GO:0140359; C:GO:0016020	P:transmembrane transport; F:ATP binding; F:ATP hydrolysis activity; F:ABC-type transporter activity; C:membrane
A0A066X738_COLSU	KDN61561.1putative ABC transporter	685	20	0	94.42	4	P:GO:0055085; F:GO:0005215; F:GO:0016787; F:GO:0140657	P:transmembrane transport; F:transporter activity; F:hydrolase activity; F:ATP-dependent activity	EC:7.2.2; EC:3.6.1.15	Catalysing the translocation of inorganic cations; nucleoside-triphosphate phosphatase	IPR003439 (PFAM); IPR011527 (PFAM)	P:GO:0055085; F:GO:0005524; F:GO:0016887; F:GO:0140359; C:GO:0016020	P:transmembrane transport; F:ATP binding; F:ATP hydrolysis activity; F:ABC-type transporter activity; C:membrane
A0A066XR76_COLSU	KDN68505.1putative ABC-2 type transporter	935	20	0	92.23	4	P:GO:0055085; F:GO:0005215; F:GO:0016787; F:GO:0140657	P:transmembrane transport; F:transporter activity; F:hydrolase activity; F:ATP-dependent activity	EC:7.2.2; EC:3.6.1.15	Catalysing the translocation of inorganic cations; nucleoside-triphosphate phosphatase	IPR003439 (PFAM); IPR043926 (PFAM); IPR010929 (PFAM); IPR013525 (PFAM)	P:GO:0055085; F:GO:0005524; F:GO:0016887; F:GO:0042626; F:GO:0140359; C:GO:0016020	P:transmembrane transport; F:ATP binding; F:ATP hydrolysis activity; F:ATPase-coupled transmembrane transporter activity; F:ABC-type transporter activity; C:membrane
A0A066XQV5_COLSU	KDN70084.1putative plasma-membrane proton-efflux P-type ATPase	864	20	0	97.69	5	P:GO:0055085; F:GO:0005215; F:GO:0016787; F:GO:0140657; C:GO:0005886	P:transmembrane transport; F:transporter activity; F:hydrolase activity; F:ATP-dependent activity; C:plasma membrane	EC:7.1.2.1; EC:7.2.2; EC:3.6.1.15	P-type H(+)-exporting transporter; Catalysing the translocation of inorganic cations; nucleoside-triphosphate phosphatase	PF00122 (PFAM); PF00702 (PFAM)	no GO terms	no GO terms
A0A066XVU5_COLSU	KDN71804.1putative cytochrome P450	517	20	0	79.06	3	P:GO:0055085; F:GO:0005215; F:GO:0016491	P:transmembrane transport; F:transporter activity; F:oxidoreductase activity	EC:1.14.14	Acting on paired donors, with incorporation or reduction of molecular oxygen. The oxygen incorporated need not be derived from O2	IPR001128 (PFAM)	F:GO:0004497; F:GO:0005506; F:GO:0016705; F:GO:0020037	F:monooxygenase activity; F:iron ion binding; F:oxidoreductase activity, acting on paired donors, with incorporation or reduction of molecular oxygen; F:heme binding
A0A066XY63_COLSU	KDN70686.1putative GliA	946	20	0	76.66	3	P:GO:0055085; F:GO:0005215; F:GO:0016491	P:transmembrane transport; F:transporter activity; F:oxidoreductase activity	EC:1	Oxidoreductases	IPR002938 (PFAM); IPR011701 (PFAM)	P:GO:0055085; F:GO:0022857; F:GO:0071949	P:transmembrane transport; F:transmembrane transporter activity; F:FAD binding
A0A066X4Z8_COLSU	KDN60826.1putative HK97 family phage prohead protease	494	20	0	96.96	5	P:GO:0055085; F:GO:0005215; F:GO:0016491; F:GO:0016787; F:GO:0140096	P:transmembrane transport; F:transporter activity; F:oxidoreductase activity; F:hydrolase activity; F:catalytic activity, acting on a protein	EC:3.4; EC:1.14	Acting on peptide bonds (peptidases); Acting on paired donors, with incorporation or reduction of molecular oxygen. The oxygen incorporated need not be derived from O2	IPR011251 (PFAM)	F:GO:0016705	F:oxidoreductase activity, acting on paired donors, with incorporation or reduction of molecular oxygen
A0A066XEI8_COLSU	KDN66059.1hypothetical protein CSUB01_07207	575	20	0	96.75	4	P:GO:0055085; F:GO:0005215; F:GO:0044183; F:GO:0140657	P:transmembrane transport; F:transporter activity; F:protein folding chaperone; F:ATP-dependent activity			IPR013126 (PFAM)	F:GO:0005524; F:GO:0140662	F:ATP binding; F:ATP-dependent protein folding chaperone

## Sheet: 3dpi-GO-membrane-trans
SeqName	Description	Length	#Hits	e-Value	sim mean	#GO	GO IDs	GO Names	Enzyme Codes	Enzyme Names	InterPro IDs	InterPro GO IDs	InterPro GO Names
A0A066X7V9_COLSU	KDN62110.1putative amino acid permease	558	20	0	89.39	1	P:GO:0055085	P:transmembrane transport			IPR004841 (PFAM)	P:GO:0055085; C:GO:0016020	P:transmembrane transport; C:membrane
A0A066XQT3_COLSU	KDN68355.1putative amino acid permease	576	20	0	96.37	1	P:GO:0055085	P:transmembrane transport			IPR004841 (PFAM)	P:GO:0055085; C:GO:0016020	P:transmembrane transport; C:membrane
A0A066WX79_COLSU	KDN61287.1putative amino acid permease	513	20	0	96.35	1	P:GO:0055085	P:transmembrane transport			IPR004841 (PFAM)	P:GO:0055085; C:GO:0016020	P:transmembrane transport; C:membrane
A0A066Y0M9_COLSU	KDN71601.1putative POT family protein	601	20	0	92.64	2	P:GO:0055085; F:GO:0005215	P:transmembrane transport; F:transporter activity			IPR000109 (PFAM)	P:GO:0055085; F:GO:0022857; C:GO:0016020	P:transmembrane transport; F:transmembrane transporter activity; C:membrane
A0A066XRP8_COLSU	KDN70384.1putative POT family protein	533	20	0	95.12	2	P:GO:0055085; F:GO:0005215	P:transmembrane transport; F:transporter activity			IPR000109 (PFAM)	P:GO:0055085; F:GO:0022857; C:GO:0016020	P:transmembrane transport; F:transmembrane transporter activity; C:membrane
A0A066XA56_COLSU	KDN66048.1putative MIP family channel protein	479	20	0	88.19	2	P:GO:0055085; F:GO:0005215	P:transmembrane transport; F:transporter activity			IPR000425 (PFAM)	P:GO:0055085; F:GO:0015267; C:GO:0016020	P:transmembrane transport; F:channel activity; C:membrane
A0A066XP92_COLSU	KDN67820.1putative NCS1 nucleoside transporter	531	20	0	90.78	2	P:GO:0055085; F:GO:0005215	P:transmembrane transport; F:transporter activity			IPR001248 (PFAM)	P:GO:0055085; F:GO:0022857; C:GO:0016020	P:transmembrane transport; F:transmembrane transporter activity; C:membrane
A0A066X1H7_COLSU	KDN59855.1putative high-affinity methionine permease	513	20	0	76.98	2	P:GO:0055085; F:GO:0005215	P:transmembrane transport; F:transporter activity			IPR002293 (PFAM)	P:GO:0055085; F:GO:0022857; C:GO:0016020	P:transmembrane transport; F:transmembrane transporter activity; C:membrane
A0A066X2E6_COLSU	KDN63303.1putative ZIP Zinc transporter	419	20	7.06e-303	93.76	2	P:GO:0055085; F:GO:0005215	P:transmembrane transport; F:transporter activity			IPR003689 (PFAM)	P:GO:0030001; P:GO:0055085; F:GO:0046873; C:GO:0016020	P:metal ion transport; P:transmembrane transport; F:metal ion transmembrane transporter activity; C:membrane
A0A066X6Y0_COLSU	KDN64913.1putative OPT family small oligopeptide transporter	837	20	0	96.72	2	P:GO:0055085; F:GO:0005215	P:transmembrane transport; F:transporter activity			IPR004813 (PFAM)	F:GO:0035673	F:oligopeptide transmembrane transporter activity
A0A066XPN4_COLSU	KDN67975.1hypothetical protein CSUB01_08123	792	20	0	95.41	2	P:GO:0055085; F:GO:0005215	P:transmembrane transport; F:transporter activity			IPR004813 (PFAM)	F:GO:0035673	F:oligopeptide transmembrane transporter activity
A0A066WYW5_COLSU	KDN62093.1putative OPT family small oligopeptide transporter	775	20	0	95.39	2	P:GO:0055085; F:GO:0005215	P:transmembrane transport; F:transporter activity			IPR004813 (PFAM)	F:GO:0035673	F:oligopeptide transmembrane transporter activity
A0A066XDL6_COLSU	KDN67258.1putative OPT family small oligopeptide transporter	798	20	0	96.3	2	P:GO:0055085; F:GO:0005215	P:transmembrane transport; F:transporter activity			IPR004813 (PFAM)	F:GO:0035673	F:oligopeptide transmembrane transporter activity
A0A066XFL3_COLSU	KDN66449.1putative amino acid permease, partial	587	20	0	94.93	2	P:GO:0055085; F:GO:0005215	P:transmembrane transport; F:transporter activity			IPR004841 (PFAM)	P:GO:0055085; C:GO:0016020	P:transmembrane transport; C:membrane
A0A066X893_COLSU	KDN62205.1hypothetical protein CSUB01_00910	644	20	0	96.4	2	P:GO:0055085; F:GO:0005215	P:transmembrane transport; F:transporter activity			IPR005828 (PFAM)	P:GO:0055085; F:GO:0022857; C:GO:0016020	P:transmembrane transport; F:transmembrane transporter activity; C:membrane
A0A066X3Z6_COLSU	KDN60710.1hypothetical protein CSUB01_08388	447	20	0	85.11	2	P:GO:0055085; F:GO:0005215	P:transmembrane transport; F:transporter activity			IPR005828 (PFAM)	P:GO:0055085; F:GO:0022857; C:GO:0016020	P:transmembrane transport; F:transmembrane transporter activity; C:membrane
A0A066X406_COLSU	KDN60486.1hypothetical protein CSUB01_06046	582	20	0	96.03	2	P:GO:0055085; F:GO:0005215	P:transmembrane transport; F:transporter activity			IPR005828 (PFAM)	P:GO:0055085; F:GO:0022857; C:GO:0016020	P:transmembrane transport; F:transmembrane transporter activity; C:membrane
A0A066WWF5_COLSU	KDN59734.1hypothetical protein CSUB01_12024	579	20	0	89.12	2	P:GO:0055085; F:GO:0005215	P:transmembrane transport; F:transporter activity			IPR005828 (PFAM)	P:GO:0055085; F:GO:0022857; C:GO:0016020	P:transmembrane transport; F:transmembrane transporter activity; C:membrane
A0A066X834_COLSU	KDN65308.1hypothetical protein CSUB01_06644	514	20	0	93.26	2	P:GO:0055085; F:GO:0005215	P:transmembrane transport; F:transporter activity			IPR005828 (PFAM)	P:GO:0055085; F:GO:0022857; C:GO:0016020	P:transmembrane transport; F:transmembrane transporter activity; C:membrane
A0A066XPD5_COLSU	KDN71083.1putative ctr copper transporter	193	20	8.57e-127	87.26	2	P:GO:0055085; F:GO:0005215	P:transmembrane transport; F:transporter activity			IPR007274 (PFAM)	P:GO:0035434; F:GO:0005375; C:GO:0016020	P:copper ion transmembrane transport; F:copper ion transmembrane transporter activity; C:membrane
A0A066XD98_COLSU	KDN66922.1putative major facilitator superfamily transporter	602	20	0	91.06	2	P:GO:0055085; F:GO:0005215	P:transmembrane transport; F:transporter activity			IPR010573 (PFAM)	P:GO:0055085; F:GO:0022857	P:transmembrane transport; F:transmembrane transporter activity
A0A066XYP3_COLSU	KDN71080.1putative sucrose transporter	512	20	0	67.29	2	P:GO:0055085; F:GO:0005215	P:transmembrane transport; F:transporter activity			IPR011701 (PFAM)	P:GO:0055085; F:GO:0022857	P:transmembrane transport; F:transmembrane transporter activity
A0A066XR85_COLSU	KDN71392.1putative major facilitator superfamily transporter	587	20	0	81.4	2	P:GO:0055085; F:GO:0005215	P:transmembrane transport; F:transporter activity			IPR011701 (PFAM)	P:GO:0055085; F:GO:0022857	P:transmembrane transport; F:transmembrane transporter activity
A0A066WVY1_COLSU	KDN60827.1putative major facilitator superfamily transporter	491	20	0	96.58	2	P:GO:0055085; F:GO:0005215	P:transmembrane transport; F:transporter activity			IPR011701 (PFAM)	P:GO:0055085; F:GO:0022857	P:transmembrane transport; F:transmembrane transporter activity
A0A066X403_COLSU	KDN60715.1putative major facilitator superfamily transporter	513	20	0	91.24	2	P:GO:0055085; F:GO:0005215	P:transmembrane transport; F:transporter activity			IPR011701 (PFAM)	P:GO:0055085; F:GO:0022857	P:transmembrane transport; F:transmembrane transporter activity
A0A066X7W7_COLSU	KDN62115.1putative major facilitator superfamily transporter	556	20	0	95.09	2	P:GO:0055085; F:GO:0005215	P:transmembrane transport; F:transporter activity			IPR011701 (PFAM)	P:GO:0055085; F:GO:0022857	P:transmembrane transport; F:transmembrane transporter activity
A0A066XT76_COLSU	KDN70904.1putative major facilitator superfamily transporter	494	20	0	94.93	2	P:GO:0055085; F:GO:0005215	P:transmembrane transport; F:transporter activity			IPR011701 (PFAM)	P:GO:0055085; F:GO:0022857	P:transmembrane transport; F:transmembrane transporter activity
A0A066XFN5_COLSU	KDN67712.1putative major facilitator superfamily transporter	623	20	0	84.68	2	P:GO:0055085; F:GO:0005215	P:transmembrane transport; F:transporter activity			IPR011701 (PFAM)	P:GO:0055085; F:GO:0022857	P:transmembrane transport; F:transmembrane transporter activity
A0A066WW18_COLSU	KDN60877.1putative major facilitator superfamily transporter	621	20	0	94.82	2	P:GO:0055085; F:GO:0005215	P:transmembrane transport; F:transporter activity			IPR011701 (PFAM)	P:GO:0055085; F:GO:0022857	P:transmembrane transport; F:transmembrane transporter activity
A0A066Y2C8_COLSU	KDN72171.1hypothetical protein CSUB01_12166	449	20	0	82.67	2	P:GO:0055085; F:GO:0005215	P:transmembrane transport; F:transporter activity			IPR011701 (PFAM)	P:GO:0055085; F:GO:0022857	P:transmembrane transport; F:transmembrane transporter activity
A0A066XVV8_COLSU	KDN69901.1putative major facilitator superfamily transporter	605	20	0	90.21	2	P:GO:0055085; F:GO:0005215	P:transmembrane transport; F:transporter activity			IPR011701 (PFAM)	P:GO:0055085; F:GO:0022857	P:transmembrane transport; F:transmembrane transporter activity
A0A066XMM3_COLSU	KDN68914.1hypothetical protein CSUB01_06709	486	20	0	96.43	2	P:GO:0055085; F:GO:0005215	P:transmembrane transport; F:transporter activity			IPR011701 (PFAM)	P:GO:0055085; F:GO:0022857	P:transmembrane transport; F:transmembrane transporter activity
A0A066X7J5_COLSU	KDN62005.1putative major facilitator superfamily transporter	493	20	0	80.86	2	P:GO:0055085; F:GO:0005215	P:transmembrane transport; F:transporter activity			IPR011701 (PFAM)	P:GO:0055085; F:GO:0022857	P:transmembrane transport; F:transmembrane transporter activity
A0A066X6A5_COLSU	KDN61560.1putative ABC transporter	541	20	0	96.54	4	P:GO:0055085; F:GO:0005215; F:GO:0016787; F:GO:0140657	P:transmembrane transport; F:transporter activity; F:hydrolase activity; F:ATP-dependent activity	EC:7.2.2; EC:3.6.1.15	Catalysing the translocation of inorganic cations; nucleoside-triphosphate phosphatase	IPR003439 (PFAM); IPR011527 (PFAM)	P:GO:0055085; F:GO:0005524; F:GO:0016887; F:GO:0140359; C:GO:0016020	P:transmembrane transport; F:ATP binding; F:ATP hydrolysis activity; F:ABC-type transporter activity; C:membrane
A0A066X738_COLSU	KDN61561.1putative ABC transporter	685	20	0	94.42	4	P:GO:0055085; F:GO:0005215; F:GO:0016787; F:GO:0140657	P:transmembrane transport; F:transporter activity; F:hydrolase activity; F:ATP-dependent activity	EC:7.2.2; EC:3.6.1.15	Catalysing the translocation of inorganic cations; nucleoside-triphosphate phosphatase	IPR003439 (PFAM); IPR011527 (PFAM)	P:GO:0055085; F:GO:0005524; F:GO:0016887; F:GO:0140359; C:GO:0016020	P:transmembrane transport; F:ATP binding; F:ATP hydrolysis activity; F:ABC-type transporter activity; C:membrane
A0A066WSY1_COLSU	KDN59722.1putative ABC-2 type transporter	1470	20	0	91.22	4	P:GO:0055085; F:GO:0005215; F:GO:0016787; F:GO:0140657	P:transmembrane transport; F:transporter activity; F:hydrolase activity; F:ATP-dependent activity	EC:7.2.2; EC:3.6.1.15	Catalysing the translocation of inorganic cations; nucleoside-triphosphate phosphatase	IPR013525 (PFAM); IPR003439 (PFAM); IPR029481 (PFAM); IPR003439 (PFAM); IPR010929 (PFAM)	P:GO:0055085; F:GO:0005524; F:GO:0016887; F:GO:0042626; F:GO:0140359; C:GO:0016020	P:transmembrane transport; F:ATP binding; F:ATP hydrolysis activity; F:ATPase-coupled transmembrane transporter activity; F:ABC-type transporter activity; C:membrane
A0A066XFV6_COLSU	KDN66534.1putative ABC-2 type transporter	1447	20	0	93.51	4	P:GO:0055085; F:GO:0005215; F:GO:0016787; F:GO:0140657	P:transmembrane transport; F:transporter activity; F:hydrolase activity; F:ATP-dependent activity	EC:7.2.2; EC:3.6.1.15	Catalysing the translocation of inorganic cations; nucleoside-triphosphate phosphatase	IPR043926 (PFAM); IPR003439 (PFAM); IPR003439 (PFAM); IPR013525 (PFAM); IPR029481 (PFAM); IPR010929 (PFAM)	P:GO:0055085; F:GO:0005524; F:GO:0016887; F:GO:0042626; F:GO:0140359; C:GO:0016020	P:transmembrane transport; F:ATP binding; F:ATP hydrolysis activity; F:ATPase-coupled transmembrane transporter activity; F:ABC-type transporter activity; C:membrane
A0A066XLL1_COLSU	KDN70083.1putative plasma-membrane proton-efflux P-type ATPase	175	20	1.03e-125	95.91	5	P:GO:0055085; F:GO:0005215; F:GO:0016787; F:GO:0140657; C:GO:0005886	P:transmembrane transport; F:transporter activity; F:hydrolase activity; F:ATP-dependent activity; C:plasma membrane	EC:7.1.2.1; EC:7.2.2; EC:3.6.1.15	P-type H(+)-exporting transporter; Catalysing the translocation of inorganic cations; nucleoside-triphosphate phosphatase	IPR004014 (PFAM)	no GO terms	no GO terms
A0A066XQV5_COLSU	KDN70084.1putative plasma-membrane proton-efflux P-type ATPase	864	20	0	97.69	5	P:GO:0055085; F:GO:0005215; F:GO:0016787; F:GO:0140657; C:GO:0005886	P:transmembrane transport; F:transporter activity; F:hydrolase activity; F:ATP-dependent activity; C:plasma membrane	EC:7.1.2.1; EC:7.2.2; EC:3.6.1.15	P-type H(+)-exporting transporter; Catalysing the translocation of inorganic cations; nucleoside-triphosphate phosphatase	PF00122 (PFAM); PF00702 (PFAM)	no GO terms	no GO terms
A0A066X2J9_COLSU	XP_008091549.1ATP synthase subunit C	147	20	8.86e-84	97.12	5	P:GO:0055085; P:GO:0055086; P:GO:1901135; F:GO:0005215; F:GO:0008289	P:transmembrane transport; P:nucleobase-containing small molecule metabolic process; P:carbohydrate derivative metabolic process; F:transporter activity; F:lipid binding			IPR002379 (PFAM)	P:GO:1902600; F:GO:0015078; C:GO:0033177	P:proton transmembrane transport; F:proton transmembrane transporter activity; C:proton-transporting two-sector ATPase complex, proton-transporting domain

## Sheet: 5dpi-GO-membrane-trans
SeqName	Description	Length	#Hits	e-Value	sim mean	#GO	GO IDs	GO Names	Enzyme Codes	Enzyme Names	InterPro IDs	InterPro GO IDs	InterPro GO Names
A0A066XRH3_COLSU	KDN68351.1putative POT family protein	608	20	0	93.3	2	P:GO:0055085; F:GO:0005215	P:transmembrane transport; F:transporter activity			IPR000109 (PFAM)	P:GO:0055085; F:GO:0022857; C:GO:0016020	P:transmembrane transport; F:transmembrane transporter activity; C:membrane
A0A066XA56_COLSU	KDN66048.1putative MIP family channel protein	479	20	0	88.19	2	P:GO:0055085; F:GO:0005215	P:transmembrane transport; F:transporter activity			IPR000425 (PFAM)	P:GO:0055085; F:GO:0015267; C:GO:0016020	P:transmembrane transport; F:channel activity; C:membrane
A0A066X6Y0_COLSU	KDN64913.1putative OPT family small oligopeptide transporter	837	20	0	96.72	2	P:GO:0055085; F:GO:0005215	P:transmembrane transport; F:transporter activity			IPR004813 (PFAM)	F:GO:0035673	F:oligopeptide transmembrane transporter activity
A0A066X0D2_COLSU	KDN62422.1putative OPT oligopeptide transporter	797	20	0	92.1	2	P:GO:0055085; F:GO:0005215	P:transmembrane transport; F:transporter activity			IPR004813 (PFAM)	F:GO:0035673	F:oligopeptide transmembrane transporter activity
A0A066XT22_COLSU	KDN69115.1putative OPT oligopeptide transporter	797	20	0	92.88	2	P:GO:0055085; F:GO:0005215	P:transmembrane transport; F:transporter activity			IPR004813 (PFAM)	F:GO:0035673	F:oligopeptide transmembrane transporter activity
A0A066XDL6_COLSU	KDN67258.1putative OPT family small oligopeptide transporter	798	20	0	96.3	2	P:GO:0055085; F:GO:0005215	P:transmembrane transport; F:transporter activity			IPR004813 (PFAM)	F:GO:0035673	F:oligopeptide transmembrane transporter activity
A0A066XFL3_COLSU	KDN66449.1putative amino acid permease, partial	587	20	0	94.93	2	P:GO:0055085; F:GO:0005215	P:transmembrane transport; F:transporter activity			IPR004841 (PFAM)	P:GO:0055085; C:GO:0016020	P:transmembrane transport; C:membrane
A0A066X444_COLSU	KDN60521.1hypothetical protein CSUB01_10537	490	20	0	92.88	2	P:GO:0055085; F:GO:0005215	P:transmembrane transport; F:transporter activity			IPR005828 (PFAM)	P:GO:0055085; F:GO:0022857; C:GO:0016020	P:transmembrane transport; F:transmembrane transporter activity; C:membrane
A0A066X3Z6_COLSU	KDN60710.1hypothetical protein CSUB01_08388	447	20	0	85.11	2	P:GO:0055085; F:GO:0005215	P:transmembrane transport; F:transporter activity			IPR005828 (PFAM)	P:GO:0055085; F:GO:0022857; C:GO:0016020	P:transmembrane transport; F:transmembrane transporter activity; C:membrane
A0A066X406_COLSU	KDN60486.1hypothetical protein CSUB01_06046	582	20	0	96.03	2	P:GO:0055085; F:GO:0005215	P:transmembrane transport; F:transporter activity			IPR005828 (PFAM)	P:GO:0055085; F:GO:0022857; C:GO:0016020	P:transmembrane transport; F:transmembrane transporter activity; C:membrane
A0A066XXS8_COLSU	KDN70740.1putative major facilitator superfamily transporter	629	20	0	88.54	2	P:GO:0055085; F:GO:0005215	P:transmembrane transport; F:transporter activity			IPR011701 (PFAM)	P:GO:0055085; F:GO:0022857	P:transmembrane transport; F:transmembrane transporter activity
A0A066WTH9_COLSU	KDN59977.1putative conserved hypothetical protein	579	20	0	90.1	2	P:GO:0055085; F:GO:0005215	P:transmembrane transport; F:transporter activity			IPR011701 (PFAM)	P:GO:0055085; F:GO:0022857	P:transmembrane transport; F:transmembrane transporter activity
A0A066XR85_COLSU	KDN71392.1putative major facilitator superfamily transporter	587	20	0	81.4	2	P:GO:0055085; F:GO:0005215	P:transmembrane transport; F:transporter activity			IPR011701 (PFAM)	P:GO:0055085; F:GO:0022857	P:transmembrane transport; F:transmembrane transporter activity
A0A066XFN5_COLSU	KDN67712.1putative major facilitator superfamily transporter	623	20	0	84.68	2	P:GO:0055085; F:GO:0005215	P:transmembrane transport; F:transporter activity			IPR011701 (PFAM)	P:GO:0055085; F:GO:0022857	P:transmembrane transport; F:transmembrane transporter activity
A0A066WW18_COLSU	KDN60877.1putative major facilitator superfamily transporter	621	20	0	94.82	2	P:GO:0055085; F:GO:0005215	P:transmembrane transport; F:transporter activity			IPR011701 (PFAM)	P:GO:0055085; F:GO:0022857	P:transmembrane transport; F:transmembrane transporter activity
A0A066XKG8_COLSU	KDN68149.1hypothetical protein CSUB01_12094	488	20	0	96.01	2	P:GO:0055085; F:GO:0005215	P:transmembrane transport; F:transporter activity			IPR011701 (PFAM)	P:GO:0055085; F:GO:0022857	P:transmembrane transport; F:transmembrane transporter activity
A0A066X3Y1_COLSU	KDN63848.1putative major facilitator superfamily transporter	539	20	0	87.62	2	P:GO:0055085; F:GO:0005215	P:transmembrane transport; F:transporter activity			IPR011701 (PFAM)	P:GO:0055085; F:GO:0022857	P:transmembrane transport; F:transmembrane transporter activity
A0A066XVV8_COLSU	KDN69901.1putative major facilitator superfamily transporter	605	20	0	90.21	2	P:GO:0055085; F:GO:0005215	P:transmembrane transport; F:transporter activity			IPR011701 (PFAM)	P:GO:0055085; F:GO:0022857	P:transmembrane transport; F:transmembrane transporter activity
A0A066XB27_COLSU	KDN66393.1putative ABC transporter	1304	20	0	78.54	4	P:GO:0055085; F:GO:0005215; F:GO:0016787; F:GO:0140657	P:transmembrane transport; F:transporter activity; F:hydrolase activity; F:ATP-dependent activity	EC:7.2.2; EC:3.6.1.15	Catalysing the translocation of inorganic cations; nucleoside-triphosphate phosphatase	IPR003439 (PFAM); IPR011527 (PFAM); IPR003439 (PFAM)	P:GO:0055085; F:GO:0005524; F:GO:0016887; F:GO:0140359; C:GO:0016020	P:transmembrane transport; F:ATP binding; F:ATP hydrolysis activity; F:ABC-type transporter activity; C:membrane
A0A066WSY1_COLSU	KDN59722.1putative ABC-2 type transporter	1470	20	0	91.22	4	P:GO:0055085; F:GO:0005215; F:GO:0016787; F:GO:0140657	P:transmembrane transport; F:transporter activity; F:hydrolase activity; F:ATP-dependent activity	EC:7.2.2; EC:3.6.1.15	Catalysing the translocation of inorganic cations; nucleoside-triphosphate phosphatase	IPR013525 (PFAM); IPR003439 (PFAM); IPR029481 (PFAM); IPR003439 (PFAM); IPR010929 (PFAM)	P:GO:0055085; F:GO:0005524; F:GO:0016887; F:GO:0042626; F:GO:0140359; C:GO:0016020	P:transmembrane transport; F:ATP binding; F:ATP hydrolysis activity; F:ATPase-coupled transmembrane transporter activity; F:ABC-type transporter activity; C:membrane
A0A066XFV6_COLSU	KDN66534.1putative ABC-2 type transporter	1447	20	0	93.51	4	P:GO:0055085; F:GO:0005215; F:GO:0016787; F:GO:0140657	P:transmembrane transport; F:transporter activity; F:hydrolase activity; F:ATP-dependent activity	EC:7.2.2; EC:3.6.1.15	Catalysing the translocation of inorganic cations; nucleoside-triphosphate phosphatase	IPR043926 (PFAM); IPR003439 (PFAM); IPR003439 (PFAM); IPR013525 (PFAM); IPR029481 (PFAM); IPR010929 (PFAM)	P:GO:0055085; F:GO:0005524; F:GO:0016887; F:GO:0042626; F:GO:0140359; C:GO:0016020	P:transmembrane transport; F:ATP binding; F:ATP hydrolysis activity; F:ATPase-coupled transmembrane transporter activity; F:ABC-type transporter activity; C:membrane
A0A066XQV5_COLSU	KDN70084.1putative plasma-membrane proton-efflux P-type ATPase	864	20	0	97.69	5	P:GO:0055085; F:GO:0005215; F:GO:0016787; F:GO:0140657; C:GO:0005886	P:transmembrane transport; F:transporter activity; F:hydrolase activity; F:ATP-dependent activity; C:plasma membrane	EC:7.1.2.1; EC:7.2.2; EC:3.6.1.15	P-type H(+)-exporting transporter; Catalysing the translocation of inorganic cations; nucleoside-triphosphate phosphatase	PF00122 (PFAM); PF00702 (PFAM)	no GO terms	no GO terms
A0A066X2J9_COLSU	XP_008091549.1ATP synthase subunit C	147	20	8.86e-84	97.12	5	P:GO:0055085; P:GO:0055086; P:GO:1901135; F:GO:0005215; F:GO:0008289	P:transmembrane transport; P:nucleobase-containing small molecule metabolic process; P:carbohydrate derivative metabolic process; F:transporter activity; F:lipid binding			IPR002379 (PFAM)	P:GO:1902600; F:GO:0015078; C:GO:0033177	P:proton transmembrane transport; F:proton transmembrane transporter activity; C:proton-transporting two-sector ATPase complex, proton-transporting domain

## Sheet: PHIB-BLAST hits timepoint
Identifier	Timepoint(s) expressed
A0A066X6Y0_COLSU	1,3,5
A0A066XR85_COLSU	1,3,5
A0A066XDL6_COLSU	1,3,5
A0A066XFN5_COLSU	1,3,5
A0A066XQV5_COLSU	1,3,5
A0A066XA56_COLSU	1,3,5
A0A066WW18_COLSU	1,3,5
A0A066X6A5_COLSU	1,3
A0A066X403_COLSU	1,3
A0A066X7W7_COLSU	1,3
A0A066X834_COLSU	1,3
A0A066WVY1_COLSU	1,3
A0A066XPN4_COLSU	1,3
A0A066XT76_COLSU	1,3
A0A066X738_COLSU	1,3
A0A066X0D2_COLSU	1,5
A0A066X3Y1_COLSU	1,5
A0A066XVV8_COLSU	1,5
A0A066X406_COLSU	3,5
A0A066X3Z6_COLSU	3,5
A0A066XFV6_COLSU	3,5
A0A066XFL3_COLSU	3,5
A0A066WSY1_COLSU	3,5
A0A066XLF0_COLSU	1
A0A066WVZ5_COLSU	1
A0A066X9V8_COLSU	1
A0A066XIT8_COLSU	1
A0A066Y1R9_COLSU	1
A0A066Y1K7_COLSU	1
A0A066XQW0_COLSU	1
A0A066XY63_COLSU	1
A0A066WX57_COLSU	1
A0A066XR76_COLSU	1
A0A066XPB4_COLSU	1
A0A066X264_COLSU	1
A0A066XVU5_COLSU	1
A0A066X7B3_COLSU	1
A0A066XRP8_COLSU	3
A0A066XD98_COLSU	3
A0A066WX79_COLSU	3
A0A066X893_COLSU	3
A0A066XQT3_COLSU	3
A0A066XLL1_COLSU	3
A0A066Y2C8_COLSU	3
A0A066Y0M9_COLSU	3
A0A066X2E6_COLSU	3
A0A066X7J5_COLSU	3
A0A066WWF5_COLSU	3
A0A066XYP3_COLSU	3
A0A066XPD5_COLSU	3
A0A066XP92_COLSU	3
A0A066WYW5_COLSU	3
A0A066X7V9_COLSU	3
A0A066XT22_COLSU	5
A0A066XRH3_COLSU	5
A0A066WTH9_COLSU	5
A0A066XB27_COLSU	5
A0A066X444_COLSU	5
A0A066XXS8_COLSU	5

## Sheet: 1dpi-PHIB-BLAST
C. sublineola predicted effector query	PHIB-BLAST hit (evalue=1e-5) Sequence label format: PHI-base Accession#Gene Name#UniProt Accession#Pathogen Taxon ID#Pathogen Species#Phenotype	Total Score	E-value	Length
tr|A0A066X7B3|A0A066X7B3_COLSU	A0A1C3YMJ9#PHI:5787#Fgsg03064#5518#Fusarium_graminearum#unaffected_pathogenicity	389	6e-105	314
	I1RCV8#PHI:5786#Fgsg01440#5518#Fusarium_graminearum#unaffected_pathogenicity	279	1e-43	152
	I1RTP1#PHI:5785#Fgsg07554#5518#Fusarium_graminearum#unaffected_pathogenicity	267	1e-29	114
tr|A0A066Y1K7|A0A066Y1K7_COLSU	A0A0W0EMV0#PHI:123298#Gap1#5476#Candida_albicans#reduced_virulence	591	1e-91	294
	A0A1D8PH27#PHI:11402#Ssy1#5476#Candida_albicans#reduced_virulence	849	4e-50	184
	A0A2A7U510#PHI:11871#Cadb#636#Edwardsiella_tarda#reduced_virulence_unaffected_pathogenicity	361	1e-08	56.2
tr|A0A066XA56|A0A066XA56_COLSU	U3PW09#PHI:7047#Aqp1#5207#Cryptococcus_neoformans#unaffected_pathogenicity	257	6e-79	253
tr|A0A066XQW0|A0A066XQW0_COLSU	P0AAF1#PHI:9154#Pote#562#Escherichia_coli#unaffected_pathogenicity	355	5e-07	50.8
	A0A2A7U510#PHI:11871#Cadb#636#Edwardsiella_tarda#reduced_virulence_unaffected_pathogenicity	329	8e-07	50.1
tr|A0A066X6Y0|A0A066X6Y0_COLSU	C6ZRH8#PHI:2976#Cgopt1#474922#Colletotrichum_gloeosporioides#reduced_virulence	729	0	641
tr|A0A066XPN4|A0A066XPN4_COLSU	C6ZRH8#PHI:2976#Cgopt1#474922#Colletotrichum_gloeosporioides#reduced_virulence	724	9e-64	228
tr|A0A066X0D2|A0A066X0D2_COLSU	C6ZRH8#PHI:2976#Cgopt1#474922#Colletotrichum_gloeosporioides#reduced_virulence	733	6e-125	394
tr|A0A066XDL6|A0A066XDL6_COLSU	C6ZRH8#PHI:2976#Cgopt1#474922#Colletotrichum_gloeosporioides#reduced_virulence	727	0	1335
tr|A0A066X264|A0A066X264_COLSU	J9VMW8#PHI:3457#Pho84#5207#Cryptococcus_neoformans#reduced_virulence	522	1e-179	523
	I1RCI0#PHI:1454#Gzara002#5518#Fusarium_graminearum#unaffected_pathogenicity	268	5e-41	156
	I1RCI0#PHI:1454#Gzara002#5518#Fusarium_graminearum#unaffected_pathogenicity	645	3e-18	87
	J9W1N5#PHI:3527#Pho840#5207#Cryptococcus_neoformans#reduced_virulence	552	2e-28	119
	Q5A1L6#PHI:3822#Git3#5476#Candida_albicans#reduced_virulence	469	3e-16	80.5
	G4N740#PHI:4024#Most1#318829#Magnaporthe_oryzae#unaffected_pathogenicity	469	3e-11	64.7
	A0A1B7Y872#PHI:11711#Chhxt3_(xp_018156754)#80884#Colletotrichum_higginsianum#unaffected_pathogenicity	536	2e-10	61.6
	Q83EH4#PHI:9510#Cbu_0347#777#Coxiella_burnetii#unaffected_pathogenicity	394	1e-05	47
tr|A0A066XPB4|A0A066XPB4_COLSU	Q6FNU3#PHI:123450#Cgsnf3_(cagl0j09020g)#5478#Candida_glabrata#reduced_virulence	578	8e-52	187
	G4N740#PHI:4024#Most1#318829#Magnaporthe_oryzae#unaffected_pathogenicity	473	2e-51	184
	H1UYP0#PHI:11712#Chhxt4_(xp_018158593)#80884#Colletotrichum_higginsianum#reduced_virulence	483	2e-46	170
	A0A1B7XWH6#PHI:11714#Chhxt6_(xp_018152627)#80884#Colletotrichum_higginsianum#reduced_virulence	491	1e-45	167
	H1V442#PHI:11710#Chhxt2_(xp_018161470)#80884#Colletotrichum_higginsianum#unaffected_pathogenicity	521	7e-45	165
	V6R9L0#PHI:12013#Fgsp1_(fgsg_05042)#5518#Fusarium_graminearum#reduced_virulence	482	8e-45	165
	J9VQA5#PHI:2968#Hxs1#5207#Cryptococcus_neoformans#reduced_virulence	463	1e-43	162
	A0A1B7Y7A9#PHI:11709#Chhxt1_(xp_018156460)#80884#Colletotrichum_higginsianum#unaffected_pathogenicity	487	5e-43	159
	A0A1B7Y872#PHI:11711#Chhxt3_(xp_018156754)#80884#Colletotrichum_higginsianum#unaffected_pathogenicity	518	6e-42	157
	Q83EH4#PHI:9510#Cbu_0347#777#Coxiella_burnetii#unaffected_pathogenicity	450	1e-40	152
	H1VJG6#PHI:11713#Chhxt5_(xp_018154077)#80884#Colletotrichum_higginsianum#unaffected_pathogenicity	499	9e-39	147
	Q5ZUY9#PHI:6381#Iolt#446#Legionella_pneumophila#reduced_virulence	442	2e-31	125
	J9VXU6#PHI:9425#Itr4_(cnag_05662)#5207#Cryptococcus_neoformans#reduced_virulence	577	1e-29	121
	Q5XTQ5#PHI:538#Frt1#40559#Botrytis_cinerea#unaffected_pathogenicity	548	2e-28	117
	J9VW71#PHI:9423#Cnag_06986#5207#Cryptococcus_neoformans#reduced_virulence	473	7e-22	97.4
	I1RL30#PHI:1094#Fgsg_04610#5518#Fusarium_graminearum#unaffected_pathogenicity	524	1e-17	84.3
	Q4PBY9#PHI:2240_PHI:4586#Srt1#5270#Ustilago_maydis#reduced_virulence	491	3e-17	82.8
tr|A0A066X834|A0A066X834_COLSU	H1UYP0#PHI:11712#Chhxt4_(xp_018158593)#80884#Colletotrichum_higginsianum#reduced_virulence	496	2e-41	156
	G4N740#PHI:4024#Most1#318829#Magnaporthe_oryzae#unaffected_pathogenicity	511	1e-40	153
	Q6FNU3#PHI:123450#Cgsnf3_(cagl0j09020g)#5478#Candida_glabrata#reduced_virulence	609	1e-40	155
	A0A1B7Y7A9#PHI:11709#Chhxt1_(xp_018156460)#80884#Colletotrichum_higginsianum#unaffected_pathogenicity	529	2e-40	152
	J9VQA5#PHI:2968#Hxs1#5207#Cryptococcus_neoformans#reduced_virulence	506	3e-39	149
	H1VJG6#PHI:11713#Chhxt5_(xp_018154077)#80884#Colletotrichum_higginsianum#unaffected_pathogenicity	529	3e-32	128
	H1V442#PHI:11710#Chhxt2_(xp_018161470)#80884#Colletotrichum_higginsianum#unaffected_pathogenicity	535	1e-31	126
	V6R9L0#PHI:12013#Fgsp1_(fgsg_05042)#5518#Fusarium_graminearum#reduced_virulence	493	1e-30	123
	A0A1B7Y872#PHI:11711#Chhxt3_(xp_018156754)#80884#Colletotrichum_higginsianum#unaffected_pathogenicity	556	3e-30	122
	Q4PBY9#PHI:2240_PHI:4586#Srt1#5270#Ustilago_maydis#reduced_virulence	521	3e-29	119
	J9VXU6#PHI:9425#Itr4_(cnag_05662)#5207#Cryptococcus_neoformans#reduced_virulence	578	3e-21	96.3
	A0A1B7XWH6#PHI:11714#Chhxt6_(xp_018152627)#80884#Colletotrichum_higginsianum#reduced_virulence	491	4e-21	95.1
	I1RL30#PHI:1094#Fgsg_04610#5518#Fusarium_graminearum#unaffected_pathogenicity	530	1e-19	90.9
	Q5XTQ5#PHI:538#Frt1#40559#Botrytis_cinerea#unaffected_pathogenicity	549	2e-19	90.1
	Q83EH4#PHI:9510#Cbu_0347#777#Coxiella_burnetii#unaffected_pathogenicity	455	5e-17	82.4
	J9VW71#PHI:9423#Cnag_06986#5207#Cryptococcus_neoformans#reduced_virulence	507	5e-17	82.4
	Q5ZUY9#PHI:6381#Iolt#446#Legionella_pneumophila#reduced_virulence	447	5e-15	75.9
	J9VMW8#PHI:3457#Pho84#5207#Cryptococcus_neoformans#reduced_virulence	519	5e-07	50.8
tr|A0A066XR85|A0A066XR85_COLSU	A0A290WI18#PHI:7706#Veda_05196#27337#Verticillium_dahliae#reduced_virulence_unaffected_pathogenicity_increased_virulence_(hypervirulence)	479	0	528
	Q9P8L8#PHI:544#Bcmfs1#40559#Botrytis_cinerea#unaffected_pathogenicity	590	1e-153	457
	A4ZGP3#PHI:1161#Mgmfs1#1047171#Zymoseptoria_tritici#chemistry_target:_sensitivity_to_chemical_unaffected_pathogenicity	575	1e-148	443
	A0A177DXG4#PHI:8537#Aamfs54#5599#Alternaria_alternata#reduced_virulence	512	9e-113	349
	G2XD29#PHI:2731#Vdsge1#27337#Verticillium_dahliae#loss_of_pathogenicity	566	9e-109	340
	O93886#PHI:141#Cfp#84275#Cercospora_kikuchii#reduced_virulence	597	7e-90	291
	Q00357#PHI:60#Toxa#5017#Bipolaris_zeicola#lethal	542	8e-75	250
	D2E9W8#PHI:2377#Dep3#29001#Alternaria_brassicicola#reduced_virulence_unaffected_pathogenicity	489	2e-57	203
	G4N717#PHI:123558#Pams1_(mgg_03640)#318829#Magnaporthe_oryzae#reduced_virulence	718	6e-46	171
	F6MFB4#PHI:2704#Tri12#5518#Fusarium_graminearum#reduced_virulence	469	1e-16	82
	C9YKX4#PHI:8786#Hatt_(cdr20291_1226)#1496#Clostridioides_difficile#reduced_virulence	393	1e-16	82.4
	A0A177DFV7#PHI:11976#Mfs1_(cc77draft_269024_)#5599#Alternaria_alternata#unaffected_pathogenicity	460	2e-15	77.8
	O93842#PHI:131#Tri12#5514#Fusarium_sporotrichioides#unaffected_pathogenicity	308	5e-12	67.4
	P9WJY3#PHI:5578#Rv1410c#1773#Mycobacterium_tuberculosis#reduced_virulence	201	5e-08	54.3
tr|A0A066WVY1|A0A066WVY1_COLSU	Q6FMW8#PHI:11471#Vht1_(cagl0k04609g)#5478#Candida_glabrata#reduced_virulence_unaffected_pathogenicity	569	9e-99	312
	G4N1K3#PHI:123714#Momtp1(mgg_07843)#318829#Magnaporthe_oryzae#reduced_virulence	302	2e-23	102
	I1RDG6#PHI:1555#Gzmyb019#5518#Fusarium_graminearum#unaffected_pathogenicity	537	2e-19	89.7
	A0A1D8PSE5#PHI:11473#Vht1_(cr_03270w)#5476#Candida_albicans#reduced_virulence_unaffected_pathogenicity	259	3e-17	82.8
tr|A0A066WX57|A0A066WX57_COLSU	Q6FMW8#PHI:11471#Vht1_(cagl0k04609g)#5478#Candida_glabrata#reduced_virulence_unaffected_pathogenicity	575	3e-93	298
	G4N1K3#PHI:123714#Momtp1(mgg_07843)#318829#Magnaporthe_oryzae#reduced_virulence	302	2e-19	90.1
	A0A1D8PSE5#PHI:11473#Vht1_(cr_03270w)#5476#Candida_albicans#reduced_virulence_unaffected_pathogenicity	259	1e-16	80.9
	I1RDG6#PHI:1555#Gzmyb019#5518#Fusarium_graminearum#unaffected_pathogenicity	510	7e-16	79
tr|A0A066X403|A0A066X403_COLSU	G4N1K3#PHI:123714#Momtp1(mgg_07843)#318829#Magnaporthe_oryzae#reduced_virulence	520	1e-63	217
	A0A1D8PSE5#PHI:11473#Vht1_(cr_03270w)#5476#Candida_albicans#reduced_virulence_unaffected_pathogenicity	454	6e-39	147
	I1RDG6#PHI:1555#Gzmyb019#5518#Fusarium_graminearum#unaffected_pathogenicity	524	2e-34	134
	Q6FMW8#PHI:11471#Vht1_(cagl0k04609g)#5478#Candida_glabrata#reduced_virulence_unaffected_pathogenicity	576	8e-18	85.1
tr|A0A066X9V8|A0A066X9V8_COLSU	G4N1K3#PHI:123714#Momtp1(mgg_07843)#318829#Magnaporthe_oryzae#reduced_virulence	507	4e-39	148
	A0A1D8PSE5#PHI:11473#Vht1_(cr_03270w)#5476#Candida_albicans#reduced_virulence_unaffected_pathogenicity	455	2e-18	86.7
	Q6FMW8#PHI:11471#Vht1_(cagl0k04609g)#5478#Candida_glabrata#reduced_virulence_unaffected_pathogenicity	571	2e-15	77
	I1RDG6#PHI:1555#Gzmyb019#5518#Fusarium_graminearum#unaffected_pathogenicity	512	4e-14	73.2
tr|A0A066XLF0|A0A066XLF0_COLSU	Q6FMW8#PHI:11471#Vht1_(cagl0k04609g)#5478#Candida_glabrata#reduced_virulence_unaffected_pathogenicity	591	1e-69	235
	G4N1K3#PHI:123714#Momtp1(mgg_07843)#318829#Magnaporthe_oryzae#reduced_virulence	314	4e-23	101
	I1RDG6#PHI:1555#Gzmyb019#5518#Fusarium_graminearum#unaffected_pathogenicity	397	2e-19	89.7
	A0A1D8PSE5#PHI:11473#Vht1_(cr_03270w)#5476#Candida_albicans#reduced_virulence_unaffected_pathogenicity	499	3e-19	89
tr|A0A066X7W7|A0A066X7W7_COLSU	I1RDG6#PHI:1555#Gzmyb019#5518#Fusarium_graminearum#unaffected_pathogenicity	545	0	855
	G4N1K3#PHI:123714#Momtp1(mgg_07843)#318829#Magnaporthe_oryzae#reduced_virulence	509	2e-27	114
	A0A1D8PSE5#PHI:11473#Vht1_(cr_03270w)#5476#Candida_albicans#reduced_virulence_unaffected_pathogenicity	485	4e-21	95.5
	Q6FMW8#PHI:11471#Vht1_(cagl0k04609g)#5478#Candida_glabrata#reduced_virulence_unaffected_pathogenicity	359	3e-12	67.8
tr|A0A066XT76|A0A066XT76_COLSU	Q6FMW8#PHI:11471#Vht1_(cagl0k04609g)#5478#Candida_glabrata#reduced_virulence_unaffected_pathogenicity	570	9e-60	208
	G4N1K3#PHI:123714#Momtp1(mgg_07843)#318829#Magnaporthe_oryzae#reduced_virulence	324	4e-26	110
	A0A1D8PSE5#PHI:11473#Vht1_(cr_03270w)#5476#Candida_albicans#reduced_virulence_unaffected_pathogenicity	447	4e-26	109
	I1RDG6#PHI:1555#Gzmyb019#5518#Fusarium_graminearum#unaffected_pathogenicity	386	4e-24	104
tr|A0A066XFN5|A0A066XFN5_COLSU	I1RIT1#PHI:11594#Fgmfs1_(fgsg_03725)#5518#Fusarium_graminearum#reduced_virulence	367	1e-24	107
	Q59RG0#PHI:511#Canag4#5476#Candida_albicans#reduced_virulence	435	1e-21	97.8
	W7N2B4#PHI:3381#Fveg_12533#117187#Fusarium_verticillioides#unaffected_pathogenicity	381	7e-15	76.3
	A0ST42#PHI:737_PHI:2329#Ctb4#29003#Cercospora_nicotianae#reduced_virulence	264	5e-13	70.5
	Q6FKK2#PHI:11183#Cgtpo4_(cagl0l10912g)#5478#Candida_glabrata#reduced_virulence	375	5e-11	63.9
	G4N717#PHI:123558#Pams1_(mgg_03640)#318829#Magnaporthe_oryzae#reduced_virulence	391	1e-09	59.7
	P28873#PHI:26#Camdr1#5476#Candida_albicans#reduced_virulence	406	2e-09	58.9
	A0A177DFV7#PHI:11976#Mfs1_(cc77draft_269024_)#5599#Alternaria_alternata#unaffected_pathogenicity	199	2e-08	55.5
	Q6FV98#PHI:6626#Cgtpo1_2#5478#Candida_glabrata#reduced_virulence	431	1e-07	53.1
	A4ZGP3#PHI:1161#Mgmfs1#1047171#Zymoseptoria_tritici#chemistry_target:_sensitivity_to_chemical_unaffected_pathogenicity	260	5e-07	51.2
	Q83EH4#PHI:9510#Cbu_0347#777#Coxiella_burnetii#unaffected_pathogenicity	204	1e-06	50.1
tr|A0A066WW18|A0A066WW18_COLSU	Q6FTB1#PHI:6625#Cgtpo1_1#5478#Candida_glabrata#reduced_virulence	505	3e-09	58.2
	Q59RG0#PHI:511#Canag4#5476#Candida_albicans#reduced_virulence	537	1e-08	56.2
	Q6FV98#PHI:6626#Cgtpo1_2#5478#Candida_glabrata#reduced_virulence	568	6e-08	54.3
tr|A0A066X3Y1|A0A066X3Y1_COLSU	Q59RG0#PHI:511#Canag4#5476#Candida_albicans#reduced_virulence	511	3e-07	51.2
tr|A0A066XVV8|A0A066XVV8_COLSU	Q59RG0#PHI:511#Canag4#5476#Candida_albicans#reduced_virulence	511	2e-09	58.5
tr|A0A066WVZ5|A0A066WVZ5_COLSU	P28873#PHI:26#Camdr1#5476#Candida_albicans#reduced_virulence	552	2e-82	279
	I1RIT1#PHI:11594#Fgmfs1_(fgsg_03725)#5518#Fusarium_graminearum#reduced_virulence	491	2e-75	260
	W7N2B4#PHI:3381#Fveg_12533#117187#Fusarium_verticillioides#unaffected_pathogenicity	522	3e-68	239
	Q6FKK2#PHI:11183#Cgtpo4_(cagl0l10912g)#5478#Candida_glabrata#reduced_virulence	626	4e-59	214
	Q59RG0#PHI:511#Canag4#5476#Candida_albicans#reduced_virulence	559	2e-56	204
	Q6FV98#PHI:6626#Cgtpo1_2#5478#Candida_glabrata#reduced_virulence	560	1e-55	202
	Q6FTB1#PHI:6625#Cgtpo1_1#5478#Candida_glabrata#reduced_virulence	528	4e-55	200
	A0ST42#PHI:737_PHI:2329#Ctb4#29003#Cercospora_nicotianae#reduced_virulence	495	3e-47	176
tr|A0A066XIT8|A0A066XIT8_COLSU	I1RIT1#PHI:11594#Fgmfs1_(fgsg_03725)#5518#Fusarium_graminearum#reduced_virulence	424	7e-57	200
	W7N2B4#PHI:3381#Fveg_12533#117187#Fusarium_verticillioides#unaffected_pathogenicity	455	7e-47	171
	P28873#PHI:26#Camdr1#5476#Candida_albicans#reduced_virulence	479	1e-45	167
	Q6FTB1#PHI:6625#Cgtpo1_1#5478#Candida_glabrata#reduced_virulence	483	3e-45	166
	Q6FV98#PHI:6626#Cgtpo1_2#5478#Candida_glabrata#reduced_virulence	493	6e-43	160
	Q59RG0#PHI:511#Canag4#5476#Candida_albicans#reduced_virulence	493	1e-38	147
	Q6FKK2#PHI:11183#Cgtpo4_(cagl0l10912g)#5478#Candida_glabrata#reduced_virulence	462	4e-35	137
	A0ST42#PHI:737_PHI:2329#Ctb4#29003#Cercospora_nicotianae#reduced_virulence	408	4e-31	124
	G4N717#PHI:123558#Pams1_(mgg_03640)#318829#Magnaporthe_oryzae#reduced_virulence	390	6e-09	57
	A0A177DFV7#PHI:11976#Mfs1_(cc77draft_269024_)#5599#Alternaria_alternata#unaffected_pathogenicity	212	2e-08	54.7
tr|A0A066Y1R9|A0A066Y1R9_COLSU	G4N1K3#PHI:123714#Momtp1(mgg_07843)#318829#Magnaporthe_oryzae#reduced_virulence	520	4e-38	145
	I1RDG6#PHI:1555#Gzmyb019#5518#Fusarium_graminearum#unaffected_pathogenicity	519	6e-21	94.7
	A0A1D8PSE5#PHI:11473#Vht1_(cr_03270w)#5476#Candida_albicans#reduced_virulence_unaffected_pathogenicity	258	2e-15	77.8
	Q6FMW8#PHI:11471#Vht1_(cagl0k04609g)#5478#Candida_glabrata#reduced_virulence_unaffected_pathogenicity	575	3e-12	67.4
tr|A0A066X6A5|A0A066X6A5_COLSU	Q3Y5V5#PHI:1018_PHI:2042#Abc3#318829#Magnaporthe_oryzae#loss_of_pathogenicity	1316	0	755
	Q3Y5V5#PHI:1018_PHI:2042#Abc3#318829#Magnaporthe_oryzae#loss_of_pathogenicity	627	5e-54	197
	A0A086VCI7#PHI:6912#Ybtp#562#Escherichia_coli#reduced_virulence	542	1e-56	200
	Q4Q4W3#PHI:5554#Lmabcb3#5664#Leishmania_major#reduced_virulence	672	4e-50	183
	P9WQJ1#PHI:9596#Rv1273c#1772#Mycolicibacterium_smegmatis#increased_virulence_(hypervirulence)	571	3e-44	164
	Q8Z4H3#PHI:9461#Iroc#28901#Salmonella_enterica#reduced_virulence	1201	7e-42	160
	Q8Z4H3#PHI:9461#Iroc#28901#Salmonella_enterica#reduced_virulence	579	1e-36	144
	Q5WWE3#PHI:4975#Lssb#446#Legionella_pneumophila#reduced_virulence	708	1e-41	157
	A0A0E0V727#PHI:6913#Ybtq#562#Escherichia_coli#reduced_virulence	573	5e-41	155
	B2SRG1#PHI:1141#Raxb#347#Xanthomonas_oryzae#increased_virulence_(hypervirulence)	698	7e-35	138
	Q2FYQ0#PHI:9450_PHI:9760_PHI:11314#Pstb#1280#Staphylococcus_aureus#unaffected_pathogenicity_reduced_virulence	261	1e-27	111
	Q8PM59#PHI:3412#Pstb#346#Xanthomonas_citri#loss_of_pathogenicity	242	1e-25	105
	Q9UW87#PHI:267#Mlt1#5476#Candida_albicans#reduced_virulence	1595	8e-25	108
	Q9UW87#PHI:267#Mlt1#5476#Candida_albicans#reduced_virulence	897	3e-22	100
	A0A0H3JS81#PHI:6579#Vrad#1280#Staphylococcus_aureus#reduced_virulence	220	4e-23	98.2
	Q9K033#PHI:8623#Cab_(nmb0789)#487#Neisseria_meningitidis#unaffected_pathogenicity	230	5e-21	92
	Q8Y6E0#PHI:9216#Virb_(lmo1747)#1639#Listeria_monocytogenes#reduced_virulence_unaffected_pathogenicity	240	1e-20	90.9
	I1S2J9#PHI:3924_PHI:8224_PHI:9036#Fgabc1_Fg10995_Fgm5_(fgsg_10995)#5518#Fusarium_graminearum#reduced_virulence	827	3e-19	90.5
	I1S2J9#PHI:3924_PHI:8224_PHI:9036#Fgabc1_Fg10995_Fgm5_(fgsg_10995)#5518#Fusarium_graminearum#reduced_virulence	1466	8e-18	85.9
	Q8ZQE4#PHI:3928#Macb#28901#Salmonella_enterica#reduced_virulence	245	3e-18	86.7
	A0A086IQC3#PHI:8968#Prov#573#Klebsiella_pneumoniae#reduced_virulence	247	4e-18	85.1
	Q8DPC2#PHI:6319#Pota#1313#Streptococcus_pneumoniae#reduced_virulence	220	5e-17	81.6
	D2TR63#PHI:10536#Artp#67825#Citrobacter_rodentium#reduced_virulence	224	3e-16	77.4
	H7C7Q3#PHI:7820#Oppd_(bb0334)#139#Borreliella_burgdorferi#reduced_virulence	240	1e-14	73.6
	C0RL06#PHI:11542#B0446#29459#Brucella_melitensis#unaffected_pathogenicity	164	7e-14	70.5
	A0A0H2VAW4#PHI:11343#C2515#562#Escherichia_coli#reduced_virulence	222	7e-14	70.5
	P77257#PHI:9992#Lsra#562#Escherichia_coli#reduced_virulence	227	7e-14	72.4
	P77268#PHI:123651#Ddpd#562#Escherichia_coli#reduced_virulence	279	1e-13	70.9
	V9TMT1#PHI:9268#Fum19#948311#Fusarium_proliferatum#reduced_virulence	828	2e-13	71.6
	V9TMT1#PHI:9268#Fum19#948311#Fusarium_proliferatum#reduced_virulence	1491	3e-07	52
	A0A0M2J080#PHI:6894#Sufc#28901#Salmonella_enterica#unaffected_pathogenicity	229	1e-12	66.6
	A0A0F6B0W5#PHI:10100#Stm14_rs07710_(sufc)#28901#Salmonella_enterica#reduced_virulence	229	1e-12	66.6
	W9B5Y9#PHI:7541#Fepc_(vk055_1930)#573#Klebsiella_pneumoniae#reduced_virulence	226	1e-12	66.6
	C0RLV2#PHI:11545#B0779#29459#Brucella_melitensis#unaffected_pathogenicity	259	8e-12	64.3
	E9RBG1#PHI:4230_PHI:8901#Abcb_Abcg1#746128#Aspergillus_fumigatus#reduced_virulence_unaffected_pathogenicity	1105	2e-11	65.5
	G4NDE1#PHI:1017_PHI:2067#Abc4#318829#Magnaporthe_oryzae#reduced_virulence_loss_of_pathogenicity	1482	3e-11	64.7
	G4NDE1#PHI:1017_PHI:2067#Abc4#318829#Magnaporthe_oryzae#reduced_virulence_loss_of_pathogenicity	683	5e-09	57.8
	Q96WW9#PHI:258#Gpabc1#5128#Fusarium_sambucinum#reduced_virulence	1094	6e-11	63.9
	Q96VL9#PHI:543#Bcatrd#40559#Botrytis_cinerea#unaffected_pathogenicity	1089	6e-11	63.9
	Q96VL9#PHI:543#Bcatrd#40559#Botrytis_cinerea#unaffected_pathogenicity	385	3e-07	52.4
	H7C7L2#PHI:7821#Oppf_(bb0335)#139#Borreliella_burgdorferi#reduced_virulence	276	1e-10	61.6
	O13407#PHI:132#Abc1#318829#Magnaporthe_oryzae#reduced_virulence	1142	2e-10	62.8
	Q53763#PHI:6324#Stpc#1280#Staphylococcus_aureus#unaffected_pathogenicity	201	2e-10	59.7
	G2WTP4#PHI:12017#Vdag_01167#27337#Verticillium_dahliae#unaffected_pathogenicity	1130	2e-10	62.4
	G2WTP4#PHI:12017#Vdag_01167#27337#Verticillium_dahliae#unaffected_pathogenicity	361	4e-06	48.5
	Q04182#PHI:2815#Pdr15#4932#Saccharomyces_cerevisiae#unaffected_pathogenicity	1136	2e-10	62.4
	Q04182#PHI:2815#Pdr15#4932#Saccharomyces_cerevisiae#unaffected_pathogenicity	420	6e-06	47.8
	P15031#PHI:8010_PHI:11754#Fece#562#Escherichia_coli#reduced_virulence_unaffected_pathogenicity	254	2e-10	60.1
	I1RL06#PHI:3697_PHI:3925#Fgabc1_Fgabc3#5518#Fusarium_graminearum#reduced_virulence	1072	4e-10	61.2
	I1RL06#PHI:3697_PHI:3925#Fgabc1_Fgabc3#5518#Fusarium_graminearum#reduced_virulence	339	1e-06	50.1
	A0A0G4LQQ7#PHI:12018#Vlabcg1a_(bn1708_013935)#27337#Verticillium_dahliae#increased_virulence_(hypervirulence)	1130	7e-10	60.5
	A0A0G4LQQ7#PHI:12018#Vlabcg1a_(bn1708_013935)#27337#Verticillium_dahliae#increased_virulence_(hypervirulence)	361	9e-07	50.4
	A0A0F6B5S9#PHI:10083#Stm14_rs15350#28901#Salmonella_enterica#unaffected_pathogenicity	222	8e-10	58.5
	Q7NAX1#PHI:7715#Mga_0220#2096#Mycoplasmoides_gallisepticum#reduced_virulence	331	2e-09	58.5
	Q874F3#PHI:391#Abc2#318829#Magnaporthe_oryzae#unaffected_pathogenicity	1032	5e-09	57.8
	Q874F3#PHI:391#Abc2#318829#Magnaporthe_oryzae#unaffected_pathogenicity	353	5e-06	48.1
	F0XP73#PHI:2693#Gcabc-g1#226899#Grosmannia_clavigera#reduced_virulence	1110	6e-09	57.8
	Q66FK0#PHI:7909#Hmuv#633#Yersinia_pseudotuberculosis#unaffected_pathogenicity	230	6e-09	55.8
	A5H456#PHI:867_PHI:1159#Mgatr7#1047171#Zymoseptoria_tritici#unaffected_pathogenicity_chemistry_target:_sensitivity_to_chemical	1350	1e-08	56.6
	Q9UW03#PHI:202_PHI:1160_PHI:2309#Bcatrb#40559#Botrytis_cinerea#unaffected_pathogenicity_reduced_virulence_chemistry_target:_sensitivity_to_chemical	1036	2e-08	55.5
	Q7CIC2#PHI:11909#Znuc#632#Yersinia_pestis#reduced_virulence	185	1e-07	51.6
	Q9C1I7#PHI:310#Mgatr4#1047171#Zymoseptoria_tritici#reduced_virulence	427	1e-07	53.1
	Q9C1I7#PHI:310#Mgatr4#1047171#Zymoseptoria_tritici#reduced_virulence	1125	3e-07	52
	P0A9X1#PHI:11007#Znuc#562#Escherichia_coli#reduced_virulence	184	2e-07	51.2
	A0A0Z8W2G3#PHI:123240#Rgpd_(b9h01_rs04375)#1307#Streptococcus_suis#reduced_virulence	215	3e-07	51.6
	Q4X006#PHI:4229#Abca#746128#Aspergillus_fumigatus#unaffected_pathogenicity	1083	3e-07	52
	Q7MVN8#PHI:9164#Pg_rs04465_(pg1010)#837#Porphyromonas_gingivalis#reduced_virulence	230	2e-06	47.8
	O60034#PHI:1030#Bcatra#40559#Botrytis_cinerea#unaffected_pathogenicity	1116	5e-06	48.1
tr|A0A066X738|A0A066X738_COLSU	Q3Y5V5#PHI:1018_PHI:2042#Abc3#318829#Magnaporthe_oryzae#loss_of_pathogenicity	751	0	704
	Q3Y5V5#PHI:1018_PHI:2042#Abc3#318829#Magnaporthe_oryzae#loss_of_pathogenicity	1320	7e-56	206
	A0A0E0V727#PHI:6913#Ybtq#562#Escherichia_coli#reduced_virulence	580	2e-47	176
	A0A086VCI7#PHI:6912#Ybtp#562#Escherichia_coli#reduced_virulence	538	1e-46	173
	Q4Q4W3#PHI:5554#Lmabcb3#5664#Leishmania_major#reduced_virulence	669	2e-40	156
	P9WQJ1#PHI:9596#Rv1273c#1772#Mycolicibacterium_smegmatis#increased_virulence_(hypervirulence)	574	2e-35	140
	Q8Z4H3#PHI:9461#Iroc#28901#Salmonella_enterica#reduced_virulence	1192	6e-34	138
	Q8Z4H3#PHI:9461#Iroc#28901#Salmonella_enterica#reduced_virulence	567	2e-33	136
	Q5WWE3#PHI:4975#Lssb#446#Legionella_pneumophila#reduced_virulence	708	5e-30	125
	Q8PM59#PHI:3412#Pstb#346#Xanthomonas_citri#loss_of_pathogenicity	252	1e-27	112
	B2SRG1#PHI:1141#Raxb#347#Xanthomonas_oryzae#increased_virulence_(hypervirulence)	698	8e-27	114
	Q9UW87#PHI:267#Mlt1#5476#Candida_albicans#reduced_virulence	1599	6e-20	93.6
	Q9UW87#PHI:267#Mlt1#5476#Candida_albicans#reduced_virulence	896	2e-13	72.4
	Q2FYQ0#PHI:9450_PHI:9760_PHI:11314#Pstb#1280#Staphylococcus_aureus#unaffected_pathogenicity_reduced_virulence	238	9e-19	86.3
	P15031#PHI:8010_PHI:11754#Fece#562#Escherichia_coli#reduced_virulence_unaffected_pathogenicity	227	5e-18	83.6
	A0A086IQC3#PHI:8968#Prov#573#Klebsiella_pneumoniae#reduced_virulence	260	1e-17	84.3
	Q9K033#PHI:8623#Cab_(nmb0789)#487#Neisseria_meningitidis#unaffected_pathogenicity	236	9e-17	79.7
	Q8ZQE4#PHI:3928#Macb#28901#Salmonella_enterica#reduced_virulence	224	1e-15	79
	Q8DPC2#PHI:6319#Pota#1313#Streptococcus_pneumoniae#reduced_virulence	236	2e-15	77
	A0A0H3JS81#PHI:6579#Vrad#1280#Staphylococcus_aureus#reduced_virulence	223	3e-15	75.1
	D2TR63#PHI:10536#Artp#67825#Citrobacter_rodentium#reduced_virulence	223	2e-14	72.8
	V9TMT1#PHI:9268#Fum19#948311#Fusarium_proliferatum#reduced_virulence	828	6e-14	74.3
	V9TMT1#PHI:9268#Fum19#948311#Fusarium_proliferatum#reduced_virulence	1504	3e-07	52.8
	P77268#PHI:123651#Ddpd#562#Escherichia_coli#reduced_virulence	254	1e-12	67.8
	I1S2J9#PHI:3924_PHI:8224_PHI:9036#Fgabc1_Fg10995_Fgm5_(fgsg_10995)#5518#Fusarium_graminearum#reduced_virulence	821	4e-12	68.2
	I1S2J9#PHI:3924_PHI:8224_PHI:9036#Fgabc1_Fg10995_Fgm5_(fgsg_10995)#5518#Fusarium_graminearum#reduced_virulence	1462	3e-10	62
	W9B5Y9#PHI:7541#Fepc_(vk055_1930)#573#Klebsiella_pneumoniae#reduced_virulence	233	4e-12	65.5
	C0RL06#PHI:11542#B0446#29459#Brucella_melitensis#unaffected_pathogenicity	212	5e-12	65.5
	H7C7Q3#PHI:7820#Oppd_(bb0334)#139#Borreliella_burgdorferi#reduced_virulence	255	5e-12	65.5
	Q8Y6E0#PHI:9216#Virb_(lmo1747)#1639#Listeria_monocytogenes#reduced_virulence_unaffected_pathogenicity	222	5e-12	65.1
	A0A0H2VAW4#PHI:11343#C2515#562#Escherichia_coli#reduced_virulence	216	2e-11	63.5
	A0A0F6B5S9#PHI:10083#Stm14_rs15350#28901#Salmonella_enterica#unaffected_pathogenicity	229	5e-11	62.8
	Q53763#PHI:6324#Stpc#1280#Staphylococcus_aureus#unaffected_pathogenicity	209	2e-09	57
	C0RLV2#PHI:11545#B0779#29459#Brucella_melitensis#unaffected_pathogenicity	239	3e-09	57
	Q66FK0#PHI:7909#Hmuv#633#Yersinia_pseudotuberculosis#unaffected_pathogenicity	237	2e-08	55.1
	Q7NAX1#PHI:7715#Mga_0220#2096#Mycoplasmoides_gallisepticum#reduced_virulence	322	2e-08	55.5
	Q04182#PHI:2815#Pdr15#4932#Saccharomyces_cerevisiae#unaffected_pathogenicity	1102	3e-08	55.5
	P77257#PHI:9992#Lsra#562#Escherichia_coli#reduced_virulence	229	4e-08	54.7
	Q9C1I7#PHI:310#Mgatr4#1047171#Zymoseptoria_tritici#reduced_virulence	1117	6e-08	54.7
	P0A9X1#PHI:11007#Znuc#562#Escherichia_coli#reduced_virulence	205	3e-07	50.8
	G4NDE1#PHI:1017_PHI:2067#Abc4#318829#Magnaporthe_oryzae#reduced_virulence_loss_of_pathogenicity	1476	3e-07	52.4
	Q7CIC2#PHI:11909#Znuc#632#Yersinia_pestis#reduced_virulence	213	1e-06	48.9
	E9RBG1#PHI:4230_PHI:8901#Abcb_Abcg1#746128#Aspergillus_fumigatus#reduced_virulence_unaffected_pathogenicity	1071	7e-06	48.1
	F0XP73#PHI:2693#Gcabc-g1#226899#Grosmannia_clavigera#reduced_virulence	1110	8e-06	47.8
	Q96VL9#PHI:543#Bcatrd#40559#Botrytis_cinerea#unaffected_pathogenicity	1080	9e-06	47.8
tr|A0A066XR76|A0A066XR76_COLSU	G2WTP4#PHI:12017#Vdag_01167#27337#Verticillium_dahliae#unaffected_pathogenicity	1515	0	1493
	G2WTP4#PHI:12017#Vdag_01167#27337#Verticillium_dahliae#unaffected_pathogenicity	807	2e-14	76.6
	A0A0G4LQQ7#PHI:12018#Vlabcg1a_(bn1708_013935)#27337#Verticillium_dahliae#increased_virulence_(hypervirulence)	1508	0	1463
	A0A0G4LQQ7#PHI:12018#Vlabcg1a_(bn1708_013935)#27337#Verticillium_dahliae#increased_virulence_(hypervirulence)	807	4e-15	79
	I1RL06#PHI:3697_PHI:3925#Fgabc1_Fgabc3#5518#Fusarium_graminearum#reduced_virulence	1485	0	1405
	I1RL06#PHI:3697_PHI:3925#Fgabc1_Fgabc3#5518#Fusarium_graminearum#reduced_virulence	782	2e-16	83.2
	Q96WW9#PHI:258#Gpabc1#5128#Fusarium_sambucinum#reduced_virulence	1481	0	1402
	Q96WW9#PHI:258#Gpabc1#5128#Fusarium_sambucinum#reduced_virulence	718	5e-15	78.6
	F0XP73#PHI:2693#Gcabc-g1#226899#Grosmannia_clavigera#reduced_virulence	1532	0	1235
	F0XP73#PHI:2693#Gcabc-g1#226899#Grosmannia_clavigera#reduced_virulence	837	6e-15	78.6
	O13407#PHI:132#Abc1#318829#Magnaporthe_oryzae#reduced_virulence	1543	0	1212
	O13407#PHI:132#Abc1#318829#Magnaporthe_oryzae#reduced_virulence	824	5e-11	65.5
	E9RBG1#PHI:4230_PHI:8901#Abcb_Abcg1#746128#Aspergillus_fumigatus#reduced_virulence_unaffected_pathogenicity	1492	0	1167
	E9RBG1#PHI:4230_PHI:8901#Abcb_Abcg1#746128#Aspergillus_fumigatus#reduced_virulence_unaffected_pathogenicity	778	2e-19	92.8
	Q96VL9#PHI:543#Bcatrd#40559#Botrytis_cinerea#unaffected_pathogenicity	1482	0	1126
	Q96VL9#PHI:543#Bcatrd#40559#Botrytis_cinerea#unaffected_pathogenicity	791	6e-13	71.6
	Q4X006#PHI:4229#Abca#746128#Aspergillus_fumigatus#unaffected_pathogenicity	1494	0	1108
	Q4X006#PHI:4229#Abca#746128#Aspergillus_fumigatus#unaffected_pathogenicity	745	1e-14	77.4
	Q04182#PHI:2815#Pdr15#4932#Saccharomyces_cerevisiae#unaffected_pathogenicity	1522	0	988
	Q04182#PHI:2815#Pdr15#4932#Saccharomyces_cerevisiae#unaffected_pathogenicity	802	7e-22	100
	A5H456#PHI:867_PHI:1159#Mgatr7#1047171#Zymoseptoria_tritici#unaffected_pathogenicity_chemistry_target:_sensitivity_to_chemical	1809	0	976
	A5H456#PHI:867_PHI:1159#Mgatr7#1047171#Zymoseptoria_tritici#unaffected_pathogenicity_chemistry_target:_sensitivity_to_chemical	1039	4e-20	95.5
	Q9C1I7#PHI:310#Mgatr4#1047171#Zymoseptoria_tritici#reduced_virulence	1524	0	873
	Q9C1I7#PHI:310#Mgatr4#1047171#Zymoseptoria_tritici#reduced_virulence	834	1e-29	125
	Q9UW03#PHI:202_PHI:1160_PHI:2309#Bcatrb#40559#Botrytis_cinerea#unaffected_pathogenicity_reduced_virulence_chemistry_target:_sensitivity_to_chemical	1434	0	602
	Q9UW03#PHI:202_PHI:1160_PHI:2309#Bcatrb#40559#Botrytis_cinerea#unaffected_pathogenicity_reduced_virulence_chemistry_target:_sensitivity_to_chemical	677	9e-20	94
	Q874F3#PHI:391#Abc2#318829#Magnaporthe_oryzae#unaffected_pathogenicity	1469	0	593
	Q874F3#PHI:391#Abc2#318829#Magnaporthe_oryzae#unaffected_pathogenicity	791	2e-12	70.1
	O60034#PHI:1030#Bcatra#40559#Botrytis_cinerea#unaffected_pathogenicity	1509	0	577
	O60034#PHI:1030#Bcatra#40559#Botrytis_cinerea#unaffected_pathogenicity	822	5e-25	110
	Q1G354#PHI:351#Fcabc1#5516#Fusarium_culmorum#reduced_virulence	362	2e-172	508
	A0A0H3JS81#PHI:6579#Vrad#1280#Staphylococcus_aureus#reduced_virulence	218	2e-10	61.2
	P0A9X1#PHI:11007#Znuc#562#Escherichia_coli#reduced_virulence	168	2e-09	58.2
	Q7CIC2#PHI:11909#Znuc#632#Yersinia_pestis#reduced_virulence	180	3e-09	57.4
	Q3Y5V5#PHI:1018_PHI:2042#Abc3#318829#Magnaporthe_oryzae#loss_of_pathogenicity	1308	4e-09	59.3
	Q3Y5V5#PHI:1018_PHI:2042#Abc3#318829#Magnaporthe_oryzae#loss_of_pathogenicity	603	8e-08	55.1
	A0A0F6B5S9#PHI:10083#Stm14_rs15350#28901#Salmonella_enterica#unaffected_pathogenicity	199	8e-09	56.2
	Q9K033#PHI:8623#Cab_(nmb0789)#487#Neisseria_meningitidis#unaffected_pathogenicity	202	9e-09	55.8
	P15031#PHI:8010_PHI:11754#Fece#562#Escherichia_coli#reduced_virulence_unaffected_pathogenicity	214	6e-08	53.5
	Q5WWE3#PHI:4975#Lssb#446#Legionella_pneumophila#reduced_virulence	702	2e-07	53.1
	W9B5Y9#PHI:7541#Fepc_(vk055_1930)#573#Klebsiella_pneumoniae#reduced_virulence	202	6e-07	50.4
	Q8ZQE4#PHI:3928#Macb#28901#Salmonella_enterica#reduced_virulence	219	8e-07	51.6
	Q8Y6E0#PHI:9216#Virb_(lmo1747)#1639#Listeria_monocytogenes#reduced_virulence_unaffected_pathogenicity	220	5e-06	47.8
	Q8DPC2#PHI:6319#Pota#1313#Streptococcus_pneumoniae#reduced_virulence	258	5e-06	48.5
	G4NDE1#PHI:1017_PHI:2067#Abc4#318829#Magnaporthe_oryzae#reduced_virulence_loss_of_pathogenicity	1474	6e-06	48.9
tr|A0A066XQV5|A0A066XQV5_COLSU	A0A0D5BX39#PHI:4750#Chpma2#80884#Colletotrichum_higginsianum#loss_of_pathogenicity	1016	0	1701
	B3LDT4#PHI:1041#Lmpma1#5022#Leptosphaeria_maculans#loss_of_pathogenicity	1000	0	1145
	I1RVQ6#PHI:123070#Fgpma2_(fgsg_08343)#5518#Fusarium_graminearum#unaffected_pathogenicity	998	0	1069
	I1RCU4#PHI:123069#Fgpma1_(fgsg_01425)#5518#Fusarium_graminearum#reduced_virulence	920	0	751
	Q4WND5#PHI:10338_PHI:11766#Srca_(afu6g06740)#746128#Aspergillus_fumigatus#unaffected_pathogenicity_reduced_virulence	809	1e-54	203
	Q9P872#PHI:440#Pmr1#5476#Candida_albicans#reduced_virulence	798	2e-50	190
	Q669S4#PHI:7573#Mgtb#633#Yersinia_pseudotuberculosis#reduced_virulence	822	6e-47	179
	Q7CIZ1#PHI:7573#Mgtb#632#Yersinia_pestis#reduced_virulence	822	6e-47	179
	G4MNA5#PHI:2096#Calcium-transporting_atpase_3#318829#Magnaporthe_oryzae#loss_of_pathogenicity	821	8e-40	157
	G4MXG4#PHI:2095#Calcium-transporting_atpase_3#318829#Magnaporthe_oryzae#reduced_virulence	822	7e-36	145
	A0A076ZK37#PHI:7492#Vk055_1980#573#Klebsiella_pneumoniae#unaffected_pathogenicity	805	1e-31	131
	A0A076ZK37#PHI:7492#Vk055_1980#573#Klebsiella_pneumoniae#unaffected_pathogenicity	328	7e-17	84
	J4VXB0#PHI:7150#Eca1#176275#Beauveria_bassiana#reduced_virulence	756	2e-27	118
	J4VXB0#PHI:7150#Eca1#176275#Beauveria_bassiana#reduced_virulence	363	5e-19	90.9
	Q4WHC8#PHI:10337#Pmra_(afu2g05860)#746128#Aspergillus_fumigatus#unaffected_pathogenicity_reduced_virulence	841	2e-26	115
	Q4WHC8#PHI:10337#Pmra_(afu2g05860)#746128#Aspergillus_fumigatus#unaffected_pathogenicity_reduced_virulence	440	2e-11	66.2
	G4N471#PHI:2098#Calcium-transporting_atpase_3#318829#Magnaporthe_oryzae#loss_of_pathogenicity	849	1e-25	112
	G4N471#PHI:2098#Calcium-transporting_atpase_3#318829#Magnaporthe_oryzae#loss_of_pathogenicity	390	2e-16	82.8
	J4KLZ9#PHI:7155#Pmr1#176275#Beauveria_bassiana#reduced_virulence	840	9e-24	107
	J4KLZ9#PHI:7155#Pmr1#176275#Beauveria_bassiana#reduced_virulence	448	1e-13	73.9
	A0A0D5YKF1#PHI:8812#Copa_(abuw_2707)#470#Acinetobacter_baumannii#unaffected_pathogenicity_reduced_virulence	776	1e-23	105
	I1RW14#PHI:10615#Fgcrpa_(fgramph1_01g10037)#5518#Fusarium_graminearum#reduced_virulence	1038	6e-22	100
	G4MS02#PHI:123422#Pmc1_(mgg_02487)#318829#Magnaporthe_oryzae#unaffected_pathogenicity	1099	4e-20	95.1
	Q5AJ65#PHI:8866#Pmc1#5476#Candida_albicans#reduced_virulence	1072	8e-18	87.4
	Q5AJ65#PHI:8866#Pmc1#5476#Candida_albicans#reduced_virulence	502	5e-09	58.9
	J5JIF8#PHI:7153#Pmcc#176275#Beauveria_bassiana#reduced_virulence	913	1e-17	87
	J5JIF8#PHI:7153#Pmcc#176275#Beauveria_bassiana#reduced_virulence	499	4e-06	49.3
	Q60048#PHI:7386#Cada#1639#Listeria_monocytogenes#unaffected_pathogenicity_reduced_virulence	708	1e-17	86.7
	J4KMX0#PHI:7152#Pmcb#176275#Beauveria_bassiana#reduced_virulence	1063	2e-17	86.3
	J5K3K8#PHI:7151#Pmca#176275#Beauveria_bassiana#reduced_virulence	937	2e-17	85.9
	J5K3K8#PHI:7151#Pmca#176275#Beauveria_bassiana#reduced_virulence	482	2e-07	53.5
	P57698#PHI:4712#Kdpb#287#Pseudomonas_aeruginosa#reduced_virulence	589	9e-16	80.1
	Q99Z27#PHI:7043#Pmta#1314#Streptococcus_pyogenes#reduced_virulence	588	2e-15	79.3
	J9VQQ3#PHI:3801#Pmc1#5207#Cryptococcus_neoformans#reduced_virulence	1048	2e-15	79.3
	J9VQQ3#PHI:3801#Pmc1#5207#Cryptococcus_neoformans#reduced_virulence	654	5e-14	75.1
	Q8J286#PHI:244#Clap1#290576#Colletotrichum_lindemuthianum#loss_of_pathogenicity	1078	3e-15	79
	G4N2W2#PHI:2099#Pmc1#318829#Magnaporthe_oryzae#reduced_virulence_loss_of_pathogenicity	977	1e-14	77.4
	G4N2W2#PHI:2099#Pmc1#318829#Magnaporthe_oryzae#reduced_virulence_loss_of_pathogenicity	496	9e-07	51.2
	Q5AG51#PHI:11355#Ccc2#5476#Candida_albicans#reduced_virulence	1060	7e-14	74.7
	A0A0D2XH67#PHI:10695#Crpf_(foxg_03265)#5507#Fusarium_oxysporum#unaffected_pathogenicity_increased_virulence_(hypervirulence)	1037	1e-13	73.9
	A0A0D2XH67#PHI:10695#Crpf_(foxg_03265)#5507#Fusarium_oxysporum#unaffected_pathogenicity_increased_virulence_(hypervirulence)	762	2e-06	50.4
	D4F9X0#PHI:11870#Cada#636#Edwardsiella_tarda#reduced_virulence_unaffected_pathogenicity	726	5e-13	71.6
	Q9UVL6#PHI:6484#Crp1#5476#Candida_albicans#reduced_virulence	1118	6e-13	71.6
	B7VKI8#PHI:5275#Copa#212663#Vibrio_tasmaniensis#reduced_virulence	894	4e-12	68.6
	Q4WYE4#PHI:7168_PHI:123822#Crpa#746128#Aspergillus_fumigatus#reduced_virulence	1182	3e-11	65.9
	G4NI28#PHI:2100_PHI:9482#Spf1_Spf1_(mgg_12005)#318829#Magnaporthe_oryzae#reduced_virulence_loss_of_pathogenicity	882	2e-09	60.1
tr|A0A066XVU5|A0A066XVU5_COLSU	E2EAF6#PHI:2357#Cyp52x1#176275#Beauveria_bassiana#reduced_virulence	500	1e-113	349
	V9TM92#PHI:9266#Fum6#948311#Fusarium_proliferatum#reduced_virulence	366	9e-20	89.7
	E5A7E1#PHI:10272#Abl1_(lema_t087750.1)#5022#Leptosphaeria_maculans#unaffected_pathogenicity	473	5e-14	73.2
	I1S2J5#PHI:9040#Fgm1_(fgsg_10991)#5518#Fusarium_graminearum#reduced_virulence	504	6e-14	72.8
	Q6WP49#PHI:438#Bcbot1_(cnd5)#40559#Botrytis_cinerea#reduced_virulence	467	1e-13	71.6
	G2XIG8#PHI:7173#Hic-15#27337#Verticillium_dahliae#reduced_virulence	473	8e-12	65.9
	V5XZS6#PHI:4194#Akt7#5599#Alternaria_alternata#increased_virulence_(hypervirulence)_reduced_virulence	473	1e-11	65.1
	A0A0B5JJZ6#PHI:4608#Bxcyp33c4#6326#Bursaphelenchus_xylophilus#reduced_virulence	418	4e-11	63.5
	G2X6V8#PHI:6331#Vdcyp1#27337#Verticillium_dahliae#loss_of_pathogenicity	449	9e-10	59.3
	A0A0B5JGW8#PHI:4607_PHI:9537#Bxcyp33c9_Cyp-33c9#6326#Bursaphelenchus_xylophilus#reduced_virulence	487	2e-08	54.7
	E9QY26#PHI:2535#Erg11b#746128#Aspergillus_fumigatus#lethal_unaffected_pathogenicity_loss_of_pathogenicity	493	2e-07	52
	I1RJR2#PHI:12031#Fgcyp51a#5518#Fusarium_graminearum#reduced_virulence	477	3e-07	51.2
	G4MZG5#PHI:2191_PHI:123426#Mocyp51b_Cyp51b_(mgg_04432)#318829#Magnaporthe_oryzae#unaffected_pathogenicity_reduced_virulence	492	5e-07	50.8
	I6YDU0#PHI:2907_PHI:9824#Cyp51a#5518#Fusarium_graminearum#unaffected_pathogenicity_reduced_virulence	477	5e-07	50.4
	A0A098D1J7#PHI:2393#(o-methylsterigmatocystin_oxidoreductase)#5518#Fusarium_graminearum#increased_virulence_(hypervirulence)	466	7e-07	50.4
tr|A0A066XY63|A0A066XY63_COLSU	G2XD29#PHI:2731#Vdsge1#27337#Verticillium_dahliae#loss_of_pathogenicity	565	0	544
	Q9P8L8#PHI:544#Bcmfs1#40559#Botrytis_cinerea#unaffected_pathogenicity	597	2e-140	435
	A0A177DXG4#PHI:8537#Aamfs54#5599#Alternaria_alternata#reduced_virulence	510	1e-126	396
	A4ZGP3#PHI:1161#Mgmfs1#1047171#Zymoseptoria_tritici#chemistry_target:_sensitivity_to_chemical_unaffected_pathogenicity	577	3e-118	375
	A0A290WI18#PHI:7706#Veda_05196#27337#Verticillium_dahliae#reduced_virulence_unaffected_pathogenicity_increased_virulence_(hypervirulence)	485	3e-99	323
	O93886#PHI:141#Cfp#84275#Cercospora_kikuchii#reduced_virulence	572	1e-78	269
	D2E9W8#PHI:2377#Dep3#29001#Alternaria_brassicicola#reduced_virulence_unaffected_pathogenicity	508	4e-60	214
	Q00357#PHI:60#Toxa#5017#Bipolaris_zeicola#lethal	544	3e-59	212
	A0ST45#PHI:1048#Ctb7#29003#Cercospora_nicotianae#reduced_virulence	432	5e-42	160
	G4N717#PHI:123558#Pams1_(mgg_03640)#318829#Magnaporthe_oryzae#reduced_virulence	688	9e-39	153
	C9YKX4#PHI:8786#Hatt_(cdr20291_1226)#1496#Clostridioides_difficile#reduced_virulence	230	4e-18	88.2
	F6MFB4#PHI:2704#Tri12#5518#Fusarium_graminearum#reduced_virulence	319	1e-14	76.6
	O93842#PHI:131#Tri12#5514#Fusarium_sporotrichioides#unaffected_pathogenicity	344	3e-14	75.5
	A0A177DFV7#PHI:11976#Mfs1_(cc77draft_269024_)#5599#Alternaria_alternata#unaffected_pathogenicity	367	2e-12	69.7
	Q5GFD3#PHI:413#Mpd1#13684#Parastagonospora_nodorum#unaffected_pathogenicity	390	2e-09	59.3
	I1RIL9#PHI:8803#Fgshyc_(fgsg_03657)#5518#Fusarium_graminearum#unaffected_pathogenicity	413	5e-09	58.2

## Sheet: 3dpi-PHIB_BLAST
C. sublineola predicted effector query	PHIB-BLAST hit (evalue=1e-5) Sequence label format: PHI-base Accession#Gene Name#UniProt Accession#Pathogen Taxon ID#Pathogen Species#Phenotype	Total Score	E-value	Length
tr|A0A066X7V9|A0A066X7V9_COLSU	A0A1D8PH27#PHI:11402#Ssy1#5476#Candida_albicans#reduced_virulence	855	1e-68	238
	A0A0W0EMV0#PHI:123298#Gap1#5476#Candida_albicans#reduced_virulence	568	3e-68	233
tr|A0A066XQT3|A0A066XQT3_COLSU	A0A0W0EMV0#PHI:123298#Gap1#5476#Candida_albicans#reduced_virulence	591	7e-144	431
	A0A1D8PH27#PHI:11402#Ssy1#5476#Candida_albicans#reduced_virulence	874	2e-60	214
tr|A0A066WX79|A0A066WX79_COLSU	A0A0W0EMV0#PHI:123298#Gap1#5476#Candida_albicans#reduced_virulence	530	9e-83	270
	A0A1D8PH27#PHI:11402#Ssy1#5476#Candida_albicans#reduced_virulence	816	1e-65	228
	A0A0H2XHD4#PHI:6628#Bcap#1280#Staphylococcus_aureus#unaffected_pathogenicity_reduced_virulence	423	1e-14	74.7
tr|A0A066Y0M9|A0A066Y0M9_COLSU	Q6Y392#PHI:1085#Ptr2#13684#Parastagonospora_nodorum#unaffected_pathogenicity	604	4e-90	293
	F5HHD5#PHI:2266#Ptr2#13684#Parastagonospora_nodorum#unaffected_pathogenicity	604	4e-90	293
tr|A0A066XRP8|A0A066XRP8_COLSU	Q6Y392#PHI:1085#Ptr2#13684#Parastagonospora_nodorum#unaffected_pathogenicity	582	4e-146	436
	F5HHD5#PHI:2266#Ptr2#13684#Parastagonospora_nodorum#unaffected_pathogenicity	582	4e-146	436
tr|A0A066XA56|A0A066XA56_COLSU	U3PW09#PHI:7047#Aqp1#5207#Cryptococcus_neoformans#unaffected_pathogenicity	257	6e-79	253
tr|A0A066XP92|A0A066XP92_COLSU	G2X1K9#PHI:6271#Vdthit#27337#Verticillium_dahliae#reduced_virulence	473	5e-49	177
tr|A0A066X2E6|A0A066X2E6_COLSU	G4N402#PHI:2107#Mgg_05905.5#318829#Magnaporthe_oryzae#unaffected_pathogenicity_reduced_virulence	599	3e-90	287
	Q6IZ77#PHI:3909#Zrfb#746128#Aspergillus_fumigatus#reduced_virulence_loss_of_pathogenicity	336	3e-51	177
	J9VU22#PHI:6240#Zip1#5207#Cryptococcus_neoformans#reduced_virulence	369	2e-41	151
	Q6IZ78#PHI:3908#Zrfa#746128#Aspergillus_fumigatus#reduced_virulence_loss_of_pathogenicity	359	2e-29	116
	Q6IZ78#PHI:3908#Zrfa#746128#Aspergillus_fumigatus#reduced_virulence_loss_of_pathogenicity	98	1e-07	52
	J9VT75#PHI:6241#Zip2#5207#Cryptococcus_neoformans#unaffected_pathogenicity_reduced_virulence	391	4e-23	98.6
	J9VT75#PHI:6241#Zip2#5207#Cryptococcus_neoformans#unaffected_pathogenicity_reduced_virulence	167	7e-12	65.1
	D3W9Z8#PHI:3907#Zrfc#746128#Aspergillus_fumigatus#reduced_virulence_loss_of_pathogenicity	518	4e-20	91.3
	D3W9Z8#PHI:3907#Zrfc#746128#Aspergillus_fumigatus#reduced_virulence_loss_of_pathogenicity	297	2e-10	60.8
tr|A0A066X6Y0|A0A066X6Y0_COLSU	C6ZRH8#PHI:2976#Cgopt1#474922#Colletotrichum_gloeosporioides#reduced_virulence	729	0	641
tr|A0A066XPN4|A0A066XPN4_COLSU	C6ZRH8#PHI:2976#Cgopt1#474922#Colletotrichum_gloeosporioides#reduced_virulence	724	9e-64	228
tr|A0A066WYW5|A0A066WYW5_COLSU	C6ZRH8#PHI:2976#Cgopt1#474922#Colletotrichum_gloeosporioides#reduced_virulence	733	5e-143	441
tr|A0A066XDL6|A0A066XDL6_COLSU	C6ZRH8#PHI:2976#Cgopt1#474922#Colletotrichum_gloeosporioides#reduced_virulence	727	0	1335
tr|A0A066XFL3|A0A066XFL3_COLSU	A0A0W0EMV0#PHI:123298#Gap1#5476#Candida_albicans#reduced_virulence	588	7e-160	473
	A0A1D8PH27#PHI:11402#Ssy1#5476#Candida_albicans#reduced_virulence	853	2e-61	218
	A0A0H2XHD4#PHI:6628#Bcap#1280#Staphylococcus_aureus#unaffected_pathogenicity_reduced_virulence	424	1e-09	58.9
tr|A0A066X893|A0A066X893_COLSU	J9VXU6#PHI:9425#Itr4_(cnag_05662)#5207#Cryptococcus_neoformans#reduced_virulence	630	0	543
	Q5XTQ5#PHI:538#Frt1#40559#Botrytis_cinerea#unaffected_pathogenicity	597	1e-46	173
	A0A1B7Y872#PHI:11711#Chhxt3_(xp_018156754)#80884#Colletotrichum_higginsianum#unaffected_pathogenicity	513	2e-41	157
	G4N740#PHI:4024#Most1#318829#Magnaporthe_oryzae#unaffected_pathogenicity	489	4e-41	155
	H1V442#PHI:11710#Chhxt2_(xp_018161470)#80884#Colletotrichum_higginsianum#unaffected_pathogenicity	536	8e-40	152
	V6R9L0#PHI:12013#Fgsp1_(fgsg_05042)#5518#Fusarium_graminearum#reduced_virulence	530	8e-40	152
	J9VQA5#PHI:2968#Hxs1#5207#Cryptococcus_neoformans#reduced_virulence	516	5e-37	143
	Q83EH4#PHI:9510#Cbu_0347#777#Coxiella_burnetii#unaffected_pathogenicity	449	4e-35	137
	H1VJG6#PHI:11713#Chhxt5_(xp_018154077)#80884#Colletotrichum_higginsianum#unaffected_pathogenicity	499	3e-33	132
	Q6FNU3#PHI:123450#Cgsnf3_(cagl0j09020g)#5478#Candida_glabrata#reduced_virulence	660	3e-32	131
	H1UYP0#PHI:11712#Chhxt4_(xp_018158593)#80884#Colletotrichum_higginsianum#reduced_virulence	505	6e-32	129
	A0A1B7Y7A9#PHI:11709#Chhxt1_(xp_018156460)#80884#Colletotrichum_higginsianum#unaffected_pathogenicity	486	1e-27	116
	Q5ZUY9#PHI:6381#Iolt#446#Legionella_pneumophila#reduced_virulence	441	3e-27	114
	I1RL30#PHI:1094#Fgsg_04610#5518#Fusarium_graminearum#unaffected_pathogenicity	531	3e-19	89.7
	A0A1B7XWH6#PHI:11714#Chhxt6_(xp_018152627)#80884#Colletotrichum_higginsianum#reduced_virulence	491	4e-18	86.3
	Q4PBY9#PHI:2240_PHI:4586#Srt1#5270#Ustilago_maydis#reduced_virulence	544	5e-16	79.7
	J9VW71#PHI:9423#Cnag_06986#5207#Cryptococcus_neoformans#reduced_virulence	478	2e-12	68.6
	J9VMW8#PHI:3457#Pho84#5207#Cryptococcus_neoformans#reduced_virulence	517	1e-08	56.6
tr|A0A066X3Z6|A0A066X3Z6_COLSU	A0A1B7XWH6#PHI:11714#Chhxt6_(xp_018152627)#80884#Colletotrichum_higginsianum#reduced_virulence	512	2e-48	174
	J9VW71#PHI:9423#Cnag_06986#5207#Cryptococcus_neoformans#reduced_virulence	499	3e-35	135
	H1UYP0#PHI:11712#Chhxt4_(xp_018158593)#80884#Colletotrichum_higginsianum#reduced_virulence	484	1e-21	96.3
	G4N740#PHI:4024#Most1#318829#Magnaporthe_oryzae#unaffected_pathogenicity	474	6e-19	87.8
	A0A1B7Y7A9#PHI:11709#Chhxt1_(xp_018156460)#80884#Colletotrichum_higginsianum#unaffected_pathogenicity	485	4e-18	85.5
	A0A1B7Y872#PHI:11711#Chhxt3_(xp_018156754)#80884#Colletotrichum_higginsianum#unaffected_pathogenicity	517	8e-15	75.1
	Q4PBY9#PHI:2240_PHI:4586#Srt1#5270#Ustilago_maydis#reduced_virulence	490	2e-14	73.6
	Q83EH4#PHI:9510#Cbu_0347#777#Coxiella_burnetii#unaffected_pathogenicity	449	2e-13	70.5
	Q6FNU3#PHI:123450#Cgsnf3_(cagl0j09020g)#5478#Candida_glabrata#reduced_virulence	583	8e-13	69.3
	I1RL30#PHI:1094#Fgsg_04610#5518#Fusarium_graminearum#unaffected_pathogenicity	523	1e-12	68.2
	Q5XTQ5#PHI:538#Frt1#40559#Botrytis_cinerea#unaffected_pathogenicity	548	2e-12	67.8
	J9VQA5#PHI:2968#Hxs1#5207#Cryptococcus_neoformans#reduced_virulence	495	3e-12	66.6
	V6R9L0#PHI:12013#Fgsp1_(fgsg_05042)#5518#Fusarium_graminearum#reduced_virulence	491	3e-09	57.8
	J9VXU6#PHI:9425#Itr4_(cnag_05662)#5207#Cryptococcus_neoformans#reduced_virulence	577	4e-09	57.4
	H1V442#PHI:11710#Chhxt2_(xp_018161470)#80884#Colletotrichum_higginsianum#unaffected_pathogenicity	485	4e-09	57.4
	H1VJG6#PHI:11713#Chhxt5_(xp_018154077)#80884#Colletotrichum_higginsianum#unaffected_pathogenicity	502	3e-08	54.3
tr|A0A066X406|A0A066X406_COLSU	Q5XTQ5#PHI:538#Frt1#40559#Botrytis_cinerea#unaffected_pathogenicity	592	0	684
	J9VXU6#PHI:9425#Itr4_(cnag_05662)#5207#Cryptococcus_neoformans#reduced_virulence	627	5e-61	214
	Q83EH4#PHI:9510#Cbu_0347#777#Coxiella_burnetii#unaffected_pathogenicity	449	3e-42	157
	A0A1B7Y872#PHI:11711#Chhxt3_(xp_018156754)#80884#Colletotrichum_higginsianum#unaffected_pathogenicity	520	2e-40	153
	G4N740#PHI:4024#Most1#318829#Magnaporthe_oryzae#unaffected_pathogenicity	477	2e-38	147
	Q6FNU3#PHI:123450#Cgsnf3_(cagl0j09020g)#5478#Candida_glabrata#reduced_virulence	587	1e-35	141
	A0A1B7Y7A9#PHI:11709#Chhxt1_(xp_018156460)#80884#Colletotrichum_higginsianum#unaffected_pathogenicity	531	1e-32	130
	Q5ZUY9#PHI:6381#Iolt#446#Legionella_pneumophila#reduced_virulence	462	3e-32	128
	H1UYP0#PHI:11712#Chhxt4_(xp_018158593)#80884#Colletotrichum_higginsianum#reduced_virulence	485	4e-32	129
	V6R9L0#PHI:12013#Fgsp1_(fgsg_05042)#5518#Fusarium_graminearum#reduced_virulence	480	1e-31	127
	H1V442#PHI:11710#Chhxt2_(xp_018161470)#80884#Colletotrichum_higginsianum#unaffected_pathogenicity	488	8e-31	125
	J9VQA5#PHI:2968#Hxs1#5207#Cryptococcus_neoformans#reduced_virulence	467	1e-30	124
	H1VJG6#PHI:11713#Chhxt5_(xp_018154077)#80884#Colletotrichum_higginsianum#unaffected_pathogenicity	531	5e-27	113
	Q4PBY9#PHI:2240_PHI:4586#Srt1#5270#Ustilago_maydis#reduced_virulence	487	3e-18	87
	I1RL30#PHI:1094#Fgsg_04610#5518#Fusarium_graminearum#unaffected_pathogenicity	533	8e-18	85.5
	A0A1B7XWH6#PHI:11714#Chhxt6_(xp_018152627)#80884#Colletotrichum_higginsianum#reduced_virulence	502	1e-17	84.3
	J9VMW8#PHI:3457#Pho84#5207#Cryptococcus_neoformans#reduced_virulence	517	5e-12	67
	J9VW71#PHI:9423#Cnag_06986#5207#Cryptococcus_neoformans#reduced_virulence	390	1e-11	65.5
	I1RIT1#PHI:11594#Fgmfs1_(fgsg_03725)#5518#Fusarium_graminearum#reduced_virulence	362	2e-07	52.8
	I1RCI0#PHI:1454#Gzara002#5518#Fusarium_graminearum#unaffected_pathogenicity	622	4e-06	48.5
tr|A0A066WWF5|A0A066WWF5_COLSU	A0A1B7Y872#PHI:11711#Chhxt3_(xp_018156754)#80884#Colletotrichum_higginsianum#unaffected_pathogenicity	517	3e-38	147
	G4N740#PHI:4024#Most1#318829#Magnaporthe_oryzae#unaffected_pathogenicity	474	5e-37	143
	H1UYP0#PHI:11712#Chhxt4_(xp_018158593)#80884#Colletotrichum_higginsianum#reduced_virulence	484	1e-36	142
	A0A1B7Y7A9#PHI:11709#Chhxt1_(xp_018156460)#80884#Colletotrichum_higginsianum#unaffected_pathogenicity	510	6e-33	130
	J9VQA5#PHI:2968#Hxs1#5207#Cryptococcus_neoformans#reduced_virulence	499	2e-32	129
	H1VJG6#PHI:11713#Chhxt5_(xp_018154077)#80884#Colletotrichum_higginsianum#unaffected_pathogenicity	528	2e-31	127
	J9VXU6#PHI:9425#Itr4_(cnag_05662)#5207#Cryptococcus_neoformans#reduced_virulence	627	4e-30	124
	V6R9L0#PHI:12013#Fgsp1_(fgsg_05042)#5518#Fusarium_graminearum#reduced_virulence	532	6e-30	122
	Q6FNU3#PHI:123450#Cgsnf3_(cagl0j09020g)#5478#Candida_glabrata#reduced_virulence	622	1e-28	120
	H1V442#PHI:11710#Chhxt2_(xp_018161470)#80884#Colletotrichum_higginsianum#unaffected_pathogenicity	538	1e-27	115
	Q83EH4#PHI:9510#Cbu_0347#777#Coxiella_burnetii#unaffected_pathogenicity	457	1e-26	111
	A0A1B7XWH6#PHI:11714#Chhxt6_(xp_018152627)#80884#Colletotrichum_higginsianum#reduced_virulence	513	3e-22	99.4
	Q5XTQ5#PHI:538#Frt1#40559#Botrytis_cinerea#unaffected_pathogenicity	551	3e-20	93.2
	Q5ZUY9#PHI:6381#Iolt#446#Legionella_pneumophila#reduced_virulence	442	3e-18	86.3
	Q4PBY9#PHI:2240_PHI:4586#Srt1#5270#Ustilago_maydis#reduced_virulence	488	1e-16	81.6
	J9VW71#PHI:9423#Cnag_06986#5207#Cryptococcus_neoformans#reduced_virulence	309	8e-11	63.2
	I1RL30#PHI:1094#Fgsg_04610#5518#Fusarium_graminearum#unaffected_pathogenicity	317	4e-08	54.7
tr|A0A066X834|A0A066X834_COLSU	H1UYP0#PHI:11712#Chhxt4_(xp_018158593)#80884#Colletotrichum_higginsianum#reduced_virulence	496	2e-41	156
	G4N740#PHI:4024#Most1#318829#Magnaporthe_oryzae#unaffected_pathogenicity	511	1e-40	153
	Q6FNU3#PHI:123450#Cgsnf3_(cagl0j09020g)#5478#Candida_glabrata#reduced_virulence	609	1e-40	155
	A0A1B7Y7A9#PHI:11709#Chhxt1_(xp_018156460)#80884#Colletotrichum_higginsianum#unaffected_pathogenicity	529	2e-40	152
	J9VQA5#PHI:2968#Hxs1#5207#Cryptococcus_neoformans#reduced_virulence	506	3e-39	149
	H1VJG6#PHI:11713#Chhxt5_(xp_018154077)#80884#Colletotrichum_higginsianum#unaffected_pathogenicity	529	3e-32	128
	H1V442#PHI:11710#Chhxt2_(xp_018161470)#80884#Colletotrichum_higginsianum#unaffected_pathogenicity	535	1e-31	126
	V6R9L0#PHI:12013#Fgsp1_(fgsg_05042)#5518#Fusarium_graminearum#reduced_virulence	493	1e-30	123
	A0A1B7Y872#PHI:11711#Chhxt3_(xp_018156754)#80884#Colletotrichum_higginsianum#unaffected_pathogenicity	556	3e-30	122
	Q4PBY9#PHI:2240_PHI:4586#Srt1#5270#Ustilago_maydis#reduced_virulence	521	3e-29	119
	J9VXU6#PHI:9425#Itr4_(cnag_05662)#5207#Cryptococcus_neoformans#reduced_virulence	578	3e-21	96.3
	A0A1B7XWH6#PHI:11714#Chhxt6_(xp_018152627)#80884#Colletotrichum_higginsianum#reduced_virulence	491	4e-21	95.1
	I1RL30#PHI:1094#Fgsg_04610#5518#Fusarium_graminearum#unaffected_pathogenicity	530	1e-19	90.9
	Q5XTQ5#PHI:538#Frt1#40559#Botrytis_cinerea#unaffected_pathogenicity	549	2e-19	90.1
	Q83EH4#PHI:9510#Cbu_0347#777#Coxiella_burnetii#unaffected_pathogenicity	455	5e-17	82.4
	J9VW71#PHI:9423#Cnag_06986#5207#Cryptococcus_neoformans#reduced_virulence	507	5e-17	82.4
	Q5ZUY9#PHI:6381#Iolt#446#Legionella_pneumophila#reduced_virulence	447	5e-15	75.9
	J9VMW8#PHI:3457#Pho84#5207#Cryptococcus_neoformans#reduced_virulence	519	5e-07	50.8
tr|A0A066XPD5|A0A066XPD5_COLSU	A7EJT3#PHI:11002#Ss1g_05578_(ssctr1)#5180#Sclerotinia_sclerotiorum#reduced_virulence_increased_virulence_(hypervirulence)	185	3e-26	100
	B0YDG4#PHI:3237#Ctra2#746128#Aspergillus_fumigatus#unaffected_pathogenicity	177	9e-26	99
tr|A0A066XD98|A0A066XD98_COLSU	O93842#PHI:131#Tri12#5514#Fusarium_sporotrichioides#unaffected_pathogenicity	588	2e-44	166
	F6MFB4#PHI:2704#Tri12#5518#Fusarium_graminearum#reduced_virulence	552	4e-41	155
	G4N717#PHI:123558#Pams1_(mgg_03640)#318829#Magnaporthe_oryzae#reduced_virulence	620	4e-21	96.3
	A4ZGP3#PHI:1161#Mgmfs1#1047171#Zymoseptoria_tritici#chemistry_target:_sensitivity_to_chemical_unaffected_pathogenicity	523	2e-15	77.8
	Q9C0P7#PHI:225#Pep5#169388#Fusarium_solani#reduced_virulence	233	1e-11	63.9
	A0A177DXG4#PHI:8537#Aamfs54#5599#Alternaria_alternata#reduced_virulence	382	1e-10	62.8
	D2E9W8#PHI:2377#Dep3#29001#Alternaria_brassicicola#reduced_virulence_unaffected_pathogenicity	366	2e-10	62
	Q00357#PHI:60#Toxa#5017#Bipolaris_zeicola#lethal	385	3e-10	61.2
	Q9P8L8#PHI:544#Bcmfs1#40559#Botrytis_cinerea#unaffected_pathogenicity	546	3e-09	58.2
	Q5A2T6#PHI:513#Arn1_(sit1)#5476#Candida_albicans#unaffected_pathogenicity_reduced_virulence	353	1e-06	49.7
	G2XD29#PHI:2731#Vdsge1#27337#Verticillium_dahliae#loss_of_pathogenicity	385	2e-06	49.3
tr|A0A066XYP3|A0A066XYP3_COLSU	K9GFD1#PHI:9498#Sut1_(pdip_54000)#36651#Penicillium_digitatum#reduced_virulence_unaffected_pathogenicity	319	8e-17	82
tr|A0A066XR85|A0A066XR85_COLSU	A0A290WI18#PHI:7706#Veda_05196#27337#Verticillium_dahliae#reduced_virulence_unaffected_pathogenicity_increased_virulence_(hypervirulence)	479	0	528
	Q9P8L8#PHI:544#Bcmfs1#40559#Botrytis_cinerea#unaffected_pathogenicity	590	1e-153	457
	A4ZGP3#PHI:1161#Mgmfs1#1047171#Zymoseptoria_tritici#chemistry_target:_sensitivity_to_chemical_unaffected_pathogenicity	575	1e-148	443
	A0A177DXG4#PHI:8537#Aamfs54#5599#Alternaria_alternata#reduced_virulence	512	9e-113	349
	G2XD29#PHI:2731#Vdsge1#27337#Verticillium_dahliae#loss_of_pathogenicity	566	9e-109	340
	O93886#PHI:141#Cfp#84275#Cercospora_kikuchii#reduced_virulence	597	7e-90	291
	Q00357#PHI:60#Toxa#5017#Bipolaris_zeicola#lethal	542	8e-75	250
	D2E9W8#PHI:2377#Dep3#29001#Alternaria_brassicicola#reduced_virulence_unaffected_pathogenicity	489	2e-57	203
	G4N717#PHI:123558#Pams1_(mgg_03640)#318829#Magnaporthe_oryzae#reduced_virulence	718	6e-46	171
	F6MFB4#PHI:2704#Tri12#5518#Fusarium_graminearum#reduced_virulence	469	1e-16	82
	C9YKX4#PHI:8786#Hatt_(cdr20291_1226)#1496#Clostridioides_difficile#reduced_virulence	393	1e-16	82.4
	A0A177DFV7#PHI:11976#Mfs1_(cc77draft_269024_)#5599#Alternaria_alternata#unaffected_pathogenicity	460	2e-15	77.8
	O93842#PHI:131#Tri12#5514#Fusarium_sporotrichioides#unaffected_pathogenicity	308	5e-12	67.4
	P9WJY3#PHI:5578#Rv1410c#1773#Mycobacterium_tuberculosis#reduced_virulence	201	5e-08	54.3
tr|A0A066WVY1|A0A066WVY1_COLSU	Q6FMW8#PHI:11471#Vht1_(cagl0k04609g)#5478#Candida_glabrata#reduced_virulence_unaffected_pathogenicity	569	9e-99	312
	G4N1K3#PHI:123714#Momtp1(mgg_07843)#318829#Magnaporthe_oryzae#reduced_virulence	302	2e-23	102
	I1RDG6#PHI:1555#Gzmyb019#5518#Fusarium_graminearum#unaffected_pathogenicity	537	2e-19	89.7
	A0A1D8PSE5#PHI:11473#Vht1_(cr_03270w)#5476#Candida_albicans#reduced_virulence_unaffected_pathogenicity	259	3e-17	82.8
tr|A0A066X403|A0A066X403_COLSU	G4N1K3#PHI:123714#Momtp1(mgg_07843)#318829#Magnaporthe_oryzae#reduced_virulence	520	1e-63	217
	A0A1D8PSE5#PHI:11473#Vht1_(cr_03270w)#5476#Candida_albicans#reduced_virulence_unaffected_pathogenicity	454	6e-39	147
	I1RDG6#PHI:1555#Gzmyb019#5518#Fusarium_graminearum#unaffected_pathogenicity	524	2e-34	134
	Q6FMW8#PHI:11471#Vht1_(cagl0k04609g)#5478#Candida_glabrata#reduced_virulence_unaffected_pathogenicity	576	8e-18	85.1
tr|A0A066X7W7|A0A066X7W7_COLSU	I1RDG6#PHI:1555#Gzmyb019#5518#Fusarium_graminearum#unaffected_pathogenicity	545	0	855
	G4N1K3#PHI:123714#Momtp1(mgg_07843)#318829#Magnaporthe_oryzae#reduced_virulence	509	2e-27	114
	A0A1D8PSE5#PHI:11473#Vht1_(cr_03270w)#5476#Candida_albicans#reduced_virulence_unaffected_pathogenicity	485	4e-21	95.5
	Q6FMW8#PHI:11471#Vht1_(cagl0k04609g)#5478#Candida_glabrata#reduced_virulence_unaffected_pathogenicity	359	3e-12	67.8
tr|A0A066XT76|A0A066XT76_COLSU	Q6FMW8#PHI:11471#Vht1_(cagl0k04609g)#5478#Candida_glabrata#reduced_virulence_unaffected_pathogenicity	570	9e-60	208
	G4N1K3#PHI:123714#Momtp1(mgg_07843)#318829#Magnaporthe_oryzae#reduced_virulence	324	4e-26	110
	A0A1D8PSE5#PHI:11473#Vht1_(cr_03270w)#5476#Candida_albicans#reduced_virulence_unaffected_pathogenicity	447	4e-26	109
	I1RDG6#PHI:1555#Gzmyb019#5518#Fusarium_graminearum#unaffected_pathogenicity	386	4e-24	104
tr|A0A066XFN5|A0A066XFN5_COLSU	I1RIT1#PHI:11594#Fgmfs1_(fgsg_03725)#5518#Fusarium_graminearum#reduced_virulence	367	1e-24	107
	Q59RG0#PHI:511#Canag4#5476#Candida_albicans#reduced_virulence	435	1e-21	97.8
	W7N2B4#PHI:3381#Fveg_12533#117187#Fusarium_verticillioides#unaffected_pathogenicity	381	7e-15	76.3
	A0ST42#PHI:737_PHI:2329#Ctb4#29003#Cercospora_nicotianae#reduced_virulence	264	5e-13	70.5
	Q6FKK2#PHI:11183#Cgtpo4_(cagl0l10912g)#5478#Candida_glabrata#reduced_virulence	375	5e-11	63.9
	G4N717#PHI:123558#Pams1_(mgg_03640)#318829#Magnaporthe_oryzae#reduced_virulence	391	1e-09	59.7
	P28873#PHI:26#Camdr1#5476#Candida_albicans#reduced_virulence	406	2e-09	58.9
	A0A177DFV7#PHI:11976#Mfs1_(cc77draft_269024_)#5599#Alternaria_alternata#unaffected_pathogenicity	199	2e-08	55.5
	Q6FV98#PHI:6626#Cgtpo1_2#5478#Candida_glabrata#reduced_virulence	431	1e-07	53.1
	A4ZGP3#PHI:1161#Mgmfs1#1047171#Zymoseptoria_tritici#chemistry_target:_sensitivity_to_chemical_unaffected_pathogenicity	260	5e-07	51.2
	Q83EH4#PHI:9510#Cbu_0347#777#Coxiella_burnetii#unaffected_pathogenicity	204	1e-06	50.1
tr|A0A066WW18|A0A066WW18_COLSU	Q6FTB1#PHI:6625#Cgtpo1_1#5478#Candida_glabrata#reduced_virulence	505	3e-09	58.2
	Q59RG0#PHI:511#Canag4#5476#Candida_albicans#reduced_virulence	537	1e-08	56.2
	Q6FV98#PHI:6626#Cgtpo1_2#5478#Candida_glabrata#reduced_virulence	568	6e-08	54.3
tr|A0A066Y2C8|A0A066Y2C8_COLSU	G4N1K3#PHI:123714#Momtp1(mgg_07843)#318829#Magnaporthe_oryzae#reduced_virulence	519	1e-47	172
	A0A1D8PSE5#PHI:11473#Vht1_(cr_03270w)#5476#Candida_albicans#reduced_virulence_unaffected_pathogenicity	241	1e-22	99
	I1RDG6#PHI:1555#Gzmyb019#5518#Fusarium_graminearum#unaffected_pathogenicity	236	4e-21	94.7
	I1RDG6#PHI:1555#Gzmyb019#5518#Fusarium_graminearum#unaffected_pathogenicity	534	1e-06	49.3
	Q6FMW8#PHI:11471#Vht1_(cagl0k04609g)#5478#Candida_glabrata#reduced_virulence_unaffected_pathogenicity	308	3e-11	63.9
	Q59RG0#PHI:511#Canag4#5476#Candida_albicans#reduced_virulence	511	2e-09	58.5
tr|A0A066X7J5|A0A066X7J5_COLSU	I1RIT1#PHI:11594#Fgmfs1_(fgsg_03725)#5518#Fusarium_graminearum#reduced_virulence	469	7e-13	69.3
	W7N2B4#PHI:3381#Fveg_12533#117187#Fusarium_verticillioides#unaffected_pathogenicity	500	7e-10	60.1
	Q6FTB1#PHI:6625#Cgtpo1_1#5478#Candida_glabrata#reduced_virulence	510	2e-09	58.5
	Q6FV98#PHI:6626#Cgtpo1_2#5478#Candida_glabrata#reduced_virulence	500	1e-07	52.4
	Q59RG0#PHI:511#Canag4#5476#Candida_albicans#reduced_virulence	567	7e-06	47
tr|A0A066X6A5|A0A066X6A5_COLSU	Q3Y5V5#PHI:1018_PHI:2042#Abc3#318829#Magnaporthe_oryzae#loss_of_pathogenicity	1316	0	755
	Q3Y5V5#PHI:1018_PHI:2042#Abc3#318829#Magnaporthe_oryzae#loss_of_pathogenicity	627	5e-54	197
	A0A086VCI7#PHI:6912#Ybtp#562#Escherichia_coli#reduced_virulence	542	1e-56	200
	Q4Q4W3#PHI:5554#Lmabcb3#5664#Leishmania_major#reduced_virulence	672	4e-50	183
	P9WQJ1#PHI:9596#Rv1273c#1772#Mycolicibacterium_smegmatis#increased_virulence_(hypervirulence)	571	3e-44	164
	Q8Z4H3#PHI:9461#Iroc#28901#Salmonella_enterica#reduced_virulence	1201	7e-42	160
	Q8Z4H3#PHI:9461#Iroc#28901#Salmonella_enterica#reduced_virulence	579	1e-36	144
	Q5WWE3#PHI:4975#Lssb#446#Legionella_pneumophila#reduced_virulence	708	1e-41	157
	A0A0E0V727#PHI:6913#Ybtq#562#Escherichia_coli#reduced_virulence	573	5e-41	155
	B2SRG1#PHI:1141#Raxb#347#Xanthomonas_oryzae#increased_virulence_(hypervirulence)	698	7e-35	138
	Q2FYQ0#PHI:9450_PHI:9760_PHI:11314#Pstb#1280#Staphylococcus_aureus#unaffected_pathogenicity_reduced_virulence	261	1e-27	111
	Q8PM59#PHI:3412#Pstb#346#Xanthomonas_citri#loss_of_pathogenicity	242	1e-25	105
	Q9UW87#PHI:267#Mlt1#5476#Candida_albicans#reduced_virulence	1595	8e-25	108
	Q9UW87#PHI:267#Mlt1#5476#Candida_albicans#reduced_virulence	897	3e-22	100
	A0A0H3JS81#PHI:6579#Vrad#1280#Staphylococcus_aureus#reduced_virulence	220	4e-23	98.2
	Q9K033#PHI:8623#Cab_(nmb0789)#487#Neisseria_meningitidis#unaffected_pathogenicity	230	5e-21	92
	Q8Y6E0#PHI:9216#Virb_(lmo1747)#1639#Listeria_monocytogenes#reduced_virulence_unaffected_pathogenicity	240	1e-20	90.9
	I1S2J9#PHI:3924_PHI:8224_PHI:9036#Fgabc1_Fg10995_Fgm5_(fgsg_10995)#5518#Fusarium_graminearum#reduced_virulence	827	3e-19	90.5
	I1S2J9#PHI:3924_PHI:8224_PHI:9036#Fgabc1_Fg10995_Fgm5_(fgsg_10995)#5518#Fusarium_graminearum#reduced_virulence	1466	8e-18	85.9
	Q8ZQE4#PHI:3928#Macb#28901#Salmonella_enterica#reduced_virulence	245	3e-18	86.7
	A0A086IQC3#PHI:8968#Prov#573#Klebsiella_pneumoniae#reduced_virulence	247	4e-18	85.1
	Q8DPC2#PHI:6319#Pota#1313#Streptococcus_pneumoniae#reduced_virulence	220	5e-17	81.6
	D2TR63#PHI:10536#Artp#67825#Citrobacter_rodentium#reduced_virulence	224	3e-16	77.4
	H7C7Q3#PHI:7820#Oppd_(bb0334)#139#Borreliella_burgdorferi#reduced_virulence	240	1e-14	73.6
	C0RL06#PHI:11542#B0446#29459#Brucella_melitensis#unaffected_pathogenicity	164	7e-14	70.5
	A0A0H2VAW4#PHI:11343#C2515#562#Escherichia_coli#reduced_virulence	222	7e-14	70.5
	P77257#PHI:9992#Lsra#562#Escherichia_coli#reduced_virulence	227	7e-14	72.4
	P77268#PHI:123651#Ddpd#562#Escherichia_coli#reduced_virulence	279	1e-13	70.9
	V9TMT1#PHI:9268#Fum19#948311#Fusarium_proliferatum#reduced_virulence	828	2e-13	71.6
	V9TMT1#PHI:9268#Fum19#948311#Fusarium_proliferatum#reduced_virulence	1491	3e-07	52
	A0A0M2J080#PHI:6894#Sufc#28901#Salmonella_enterica#unaffected_pathogenicity	229	1e-12	66.6
	A0A0F6B0W5#PHI:10100#Stm14_rs07710_(sufc)#28901#Salmonella_enterica#reduced_virulence	229	1e-12	66.6
	W9B5Y9#PHI:7541#Fepc_(vk055_1930)#573#Klebsiella_pneumoniae#reduced_virulence	226	1e-12	66.6
	C0RLV2#PHI:11545#B0779#29459#Brucella_melitensis#unaffected_pathogenicity	259	8e-12	64.3
	E9RBG1#PHI:4230_PHI:8901#Abcb_Abcg1#746128#Aspergillus_fumigatus#reduced_virulence_unaffected_pathogenicity	1105	2e-11	65.5
	G4NDE1#PHI:1017_PHI:2067#Abc4#318829#Magnaporthe_oryzae#reduced_virulence_loss_of_pathogenicity	1482	3e-11	64.7
	G4NDE1#PHI:1017_PHI:2067#Abc4#318829#Magnaporthe_oryzae#reduced_virulence_loss_of_pathogenicity	683	5e-09	57.8
	Q96WW9#PHI:258#Gpabc1#5128#Fusarium_sambucinum#reduced_virulence	1094	6e-11	63.9
	Q96VL9#PHI:543#Bcatrd#40559#Botrytis_cinerea#unaffected_pathogenicity	1089	6e-11	63.9
	Q96VL9#PHI:543#Bcatrd#40559#Botrytis_cinerea#unaffected_pathogenicity	385	3e-07	52.4
	H7C7L2#PHI:7821#Oppf_(bb0335)#139#Borreliella_burgdorferi#reduced_virulence	276	1e-10	61.6
	O13407#PHI:132#Abc1#318829#Magnaporthe_oryzae#reduced_virulence	1142	2e-10	62.8
	Q53763#PHI:6324#Stpc#1280#Staphylococcus_aureus#unaffected_pathogenicity	201	2e-10	59.7
	G2WTP4#PHI:12017#Vdag_01167#27337#Verticillium_dahliae#unaffected_pathogenicity	1130	2e-10	62.4
	G2WTP4#PHI:12017#Vdag_01167#27337#Verticillium_dahliae#unaffected_pathogenicity	361	4e-06	48.5
	Q04182#PHI:2815#Pdr15#4932#Saccharomyces_cerevisiae#unaffected_pathogenicity	1136	2e-10	62.4
	Q04182#PHI:2815#Pdr15#4932#Saccharomyces_cerevisiae#unaffected_pathogenicity	420	6e-06	47.8
	P15031#PHI:8010_PHI:11754#Fece#562#Escherichia_coli#reduced_virulence_unaffected_pathogenicity	254	2e-10	60.1
	I1RL06#PHI:3697_PHI:3925#Fgabc1_Fgabc3#5518#Fusarium_graminearum#reduced_virulence	1072	4e-10	61.2
	I1RL06#PHI:3697_PHI:3925#Fgabc1_Fgabc3#5518#Fusarium_graminearum#reduced_virulence	339	1e-06	50.1
	A0A0G4LQQ7#PHI:12018#Vlabcg1a_(bn1708_013935)#27337#Verticillium_dahliae#increased_virulence_(hypervirulence)	1130	7e-10	60.5
	A0A0G4LQQ7#PHI:12018#Vlabcg1a_(bn1708_013935)#27337#Verticillium_dahliae#increased_virulence_(hypervirulence)	361	9e-07	50.4
	A0A0F6B5S9#PHI:10083#Stm14_rs15350#28901#Salmonella_enterica#unaffected_pathogenicity	222	8e-10	58.5
	Q7NAX1#PHI:7715#Mga_0220#2096#Mycoplasmoides_gallisepticum#reduced_virulence	331	2e-09	58.5
	Q874F3#PHI:391#Abc2#318829#Magnaporthe_oryzae#unaffected_pathogenicity	1032	5e-09	57.8
	Q874F3#PHI:391#Abc2#318829#Magnaporthe_oryzae#unaffected_pathogenicity	353	5e-06	48.1
	F0XP73#PHI:2693#Gcabc-g1#226899#Grosmannia_clavigera#reduced_virulence	1110	6e-09	57.8
	Q66FK0#PHI:7909#Hmuv#633#Yersinia_pseudotuberculosis#unaffected_pathogenicity	230	6e-09	55.8
	A5H456#PHI:867_PHI:1159#Mgatr7#1047171#Zymoseptoria_tritici#unaffected_pathogenicity_chemistry_target:_sensitivity_to_chemical	1350	1e-08	56.6
	Q9UW03#PHI:202_PHI:1160_PHI:2309#Bcatrb#40559#Botrytis_cinerea#unaffected_pathogenicity_reduced_virulence_chemistry_target:_sensitivity_to_chemical	1036	2e-08	55.5
	Q7CIC2#PHI:11909#Znuc#632#Yersinia_pestis#reduced_virulence	185	1e-07	51.6
	Q9C1I7#PHI:310#Mgatr4#1047171#Zymoseptoria_tritici#reduced_virulence	427	1e-07	53.1
	Q9C1I7#PHI:310#Mgatr4#1047171#Zymoseptoria_tritici#reduced_virulence	1125	3e-07	52
	P0A9X1#PHI:11007#Znuc#562#Escherichia_coli#reduced_virulence	184	2e-07	51.2
	A0A0Z8W2G3#PHI:123240#Rgpd_(b9h01_rs04375)#1307#Streptococcus_suis#reduced_virulence	215	3e-07	51.6
	Q4X006#PHI:4229#Abca#746128#Aspergillus_fumigatus#unaffected_pathogenicity	1083	3e-07	52
	Q7MVN8#PHI:9164#Pg_rs04465_(pg1010)#837#Porphyromonas_gingivalis#reduced_virulence	230	2e-06	47.8
	O60034#PHI:1030#Bcatra#40559#Botrytis_cinerea#unaffected_pathogenicity	1116	5e-06	48.1
tr|A0A066X738|A0A066X738_COLSU	Q3Y5V5#PHI:1018_PHI:2042#Abc3#318829#Magnaporthe_oryzae#loss_of_pathogenicity	751	0	704
	Q3Y5V5#PHI:1018_PHI:2042#Abc3#318829#Magnaporthe_oryzae#loss_of_pathogenicity	1320	7e-56	206
	A0A0E0V727#PHI:6913#Ybtq#562#Escherichia_coli#reduced_virulence	580	2e-47	176
	A0A086VCI7#PHI:6912#Ybtp#562#Escherichia_coli#reduced_virulence	538	1e-46	173
	Q4Q4W3#PHI:5554#Lmabcb3#5664#Leishmania_major#reduced_virulence	669	2e-40	156
	P9WQJ1#PHI:9596#Rv1273c#1772#Mycolicibacterium_smegmatis#increased_virulence_(hypervirulence)	574	2e-35	140
	Q8Z4H3#PHI:9461#Iroc#28901#Salmonella_enterica#reduced_virulence	1192	6e-34	138
	Q8Z4H3#PHI:9461#Iroc#28901#Salmonella_enterica#reduced_virulence	567	2e-33	136
	Q5WWE3#PHI:4975#Lssb#446#Legionella_pneumophila#reduced_virulence	708	5e-30	125
	Q8PM59#PHI:3412#Pstb#346#Xanthomonas_citri#loss_of_pathogenicity	252	1e-27	112
	B2SRG1#PHI:1141#Raxb#347#Xanthomonas_oryzae#increased_virulence_(hypervirulence)	698	8e-27	114
	Q9UW87#PHI:267#Mlt1#5476#Candida_albicans#reduced_virulence	1599	6e-20	93.6
	Q9UW87#PHI:267#Mlt1#5476#Candida_albicans#reduced_virulence	896	2e-13	72.4
	Q2FYQ0#PHI:9450_PHI:9760_PHI:11314#Pstb#1280#Staphylococcus_aureus#unaffected_pathogenicity_reduced_virulence	238	9e-19	86.3
	P15031#PHI:8010_PHI:11754#Fece#562#Escherichia_coli#reduced_virulence_unaffected_pathogenicity	227	5e-18	83.6
	A0A086IQC3#PHI:8968#Prov#573#Klebsiella_pneumoniae#reduced_virulence	260	1e-17	84.3
	Q9K033#PHI:8623#Cab_(nmb0789)#487#Neisseria_meningitidis#unaffected_pathogenicity	236	9e-17	79.7
	Q8ZQE4#PHI:3928#Macb#28901#Salmonella_enterica#reduced_virulence	224	1e-15	79
	Q8DPC2#PHI:6319#Pota#1313#Streptococcus_pneumoniae#reduced_virulence	236	2e-15	77
	A0A0H3JS81#PHI:6579#Vrad#1280#Staphylococcus_aureus#reduced_virulence	223	3e-15	75.1
	D2TR63#PHI:10536#Artp#67825#Citrobacter_rodentium#reduced_virulence	223	2e-14	72.8
	V9TMT1#PHI:9268#Fum19#948311#Fusarium_proliferatum#reduced_virulence	828	6e-14	74.3
	V9TMT1#PHI:9268#Fum19#948311#Fusarium_proliferatum#reduced_virulence	1504	3e-07	52.8
	P77268#PHI:123651#Ddpd#562#Escherichia_coli#reduced_virulence	254	1e-12	67.8
	I1S2J9#PHI:3924_PHI:8224_PHI:9036#Fgabc1_Fg10995_Fgm5_(fgsg_10995)#5518#Fusarium_graminearum#reduced_virulence	821	4e-12	68.2
	I1S2J9#PHI:3924_PHI:8224_PHI:9036#Fgabc1_Fg10995_Fgm5_(fgsg_10995)#5518#Fusarium_graminearum#reduced_virulence	1462	3e-10	62
	W9B5Y9#PHI:7541#Fepc_(vk055_1930)#573#Klebsiella_pneumoniae#reduced_virulence	233	4e-12	65.5
	C0RL06#PHI:11542#B0446#29459#Brucella_melitensis#unaffected_pathogenicity	212	5e-12	65.5
	H7C7Q3#PHI:7820#Oppd_(bb0334)#139#Borreliella_burgdorferi#reduced_virulence	255	5e-12	65.5
	Q8Y6E0#PHI:9216#Virb_(lmo1747)#1639#Listeria_monocytogenes#reduced_virulence_unaffected_pathogenicity	222	5e-12	65.1
	A0A0H2VAW4#PHI:11343#C2515#562#Escherichia_coli#reduced_virulence	216	2e-11	63.5
	A0A0F6B5S9#PHI:10083#Stm14_rs15350#28901#Salmonella_enterica#unaffected_pathogenicity	229	5e-11	62.8
	Q53763#PHI:6324#Stpc#1280#Staphylococcus_aureus#unaffected_pathogenicity	209	2e-09	57
	C0RLV2#PHI:11545#B0779#29459#Brucella_melitensis#unaffected_pathogenicity	239	3e-09	57
	Q66FK0#PHI:7909#Hmuv#633#Yersinia_pseudotuberculosis#unaffected_pathogenicity	237	2e-08	55.1
	Q7NAX1#PHI:7715#Mga_0220#2096#Mycoplasmoides_gallisepticum#reduced_virulence	322	2e-08	55.5
	Q04182#PHI:2815#Pdr15#4932#Saccharomyces_cerevisiae#unaffected_pathogenicity	1102	3e-08	55.5
	P77257#PHI:9992#Lsra#562#Escherichia_coli#reduced_virulence	229	4e-08	54.7
	Q9C1I7#PHI:310#Mgatr4#1047171#Zymoseptoria_tritici#reduced_virulence	1117	6e-08	54.7
	P0A9X1#PHI:11007#Znuc#562#Escherichia_coli#reduced_virulence	205	3e-07	50.8
	G4NDE1#PHI:1017_PHI:2067#Abc4#318829#Magnaporthe_oryzae#reduced_virulence_loss_of_pathogenicity	1476	3e-07	52.4
	Q7CIC2#PHI:11909#Znuc#632#Yersinia_pestis#reduced_virulence	213	1e-06	48.9
	E9RBG1#PHI:4230_PHI:8901#Abcb_Abcg1#746128#Aspergillus_fumigatus#reduced_virulence_unaffected_pathogenicity	1071	7e-06	48.1
	F0XP73#PHI:2693#Gcabc-g1#226899#Grosmannia_clavigera#reduced_virulence	1110	8e-06	47.8
	Q96VL9#PHI:543#Bcatrd#40559#Botrytis_cinerea#unaffected_pathogenicity	1080	9e-06	47.8
tr|A0A066WSY1|A0A066WSY1_COLSU	F0XP73#PHI:2693#Gcabc-g1#226899#Grosmannia_clavigera#reduced_virulence	1522	0	1536
	F0XP73#PHI:2693#Gcabc-g1#226899#Grosmannia_clavigera#reduced_virulence	836	4e-18	89.7
	Q96WW9#PHI:258#Gpabc1#5128#Fusarium_sambucinum#reduced_virulence	1481	0	1517
	E9RBG1#PHI:4230_PHI:8901#Abcb_Abcg1#746128#Aspergillus_fumigatus#reduced_virulence_unaffected_pathogenicity	1494	0	1515
	G2WTP4#PHI:12017#Vdag_01167#27337#Verticillium_dahliae#unaffected_pathogenicity	1512	0	1514
	I1RL06#PHI:3697_PHI:3925#Fgabc1_Fgabc3#5518#Fusarium_graminearum#reduced_virulence	1487	0	1510
	A0A0G4LQQ7#PHI:12018#Vlabcg1a_(bn1708_013935)#27337#Verticillium_dahliae#increased_virulence_(hypervirulence)	1505	0	1498
	O13407#PHI:132#Abc1#318829#Magnaporthe_oryzae#reduced_virulence	1543	0	1459
	Q4X006#PHI:4229#Abca#746128#Aspergillus_fumigatus#unaffected_pathogenicity	1497	0	1440
	Q96VL9#PHI:543#Bcatrd#40559#Botrytis_cinerea#unaffected_pathogenicity	1477	0	1439
	A5H456#PHI:867_PHI:1159#Mgatr7#1047171#Zymoseptoria_tritici#unaffected_pathogenicity_chemistry_target:_sensitivity_to_chemical	1811	0	1284
	Q04182#PHI:2815#Pdr15#4932#Saccharomyces_cerevisiae#unaffected_pathogenicity	1521	0	1268
	Q04182#PHI:2815#Pdr15#4932#Saccharomyces_cerevisiae#unaffected_pathogenicity	1523	5e-24	108
	Q9C1I7#PHI:310#Mgatr4#1047171#Zymoseptoria_tritici#reduced_virulence	1524	0	1200
	Q9UW03#PHI:202_PHI:1160_PHI:2309#Bcatrb#40559#Botrytis_cinerea#unaffected_pathogenicity_reduced_virulence_chemistry_target:_sensitivity_to_chemical	1439	0	872
	O60034#PHI:1030#Bcatra#40559#Botrytis_cinerea#unaffected_pathogenicity	1504	0	838
	Q874F3#PHI:391#Abc2#318829#Magnaporthe_oryzae#unaffected_pathogenicity	1470	0	825
	Q1G354#PHI:351#Fcabc1#5516#Fusarium_culmorum#reduced_virulence	364	2e-85	284
	P0A9X1#PHI:11007#Znuc#562#Escherichia_coli#reduced_virulence	194	1e-15	77.4
	Q7CIC2#PHI:11909#Znuc#632#Yersinia_pestis#reduced_virulence	197	2e-15	77
	A0A0H3JS81#PHI:6579#Vrad#1280#Staphylococcus_aureus#reduced_virulence	218	9e-13	68.6
	G4NDE1#PHI:1017_PHI:2067#Abc4#318829#Magnaporthe_oryzae#reduced_virulence_loss_of_pathogenicity	1474	3e-10	63.5
	G4NDE1#PHI:1017_PHI:2067#Abc4#318829#Magnaporthe_oryzae#reduced_virulence_loss_of_pathogenicity	672	7e-08	55.8
	Q3Y5V5#PHI:1018_PHI:2042#Abc3#318829#Magnaporthe_oryzae#loss_of_pathogenicity	603	2e-09	60.8
	Q3Y5V5#PHI:1018_PHI:2042#Abc3#318829#Magnaporthe_oryzae#loss_of_pathogenicity	1308	3e-08	57
	A0A0F6B5S9#PHI:10083#Stm14_rs15350#28901#Salmonella_enterica#unaffected_pathogenicity	199	3e-09	58.2
	Q8PM59#PHI:3412#Pstb#346#Xanthomonas_citri#loss_of_pathogenicity	246	6e-09	57.4
	Q53763#PHI:6324#Stpc#1280#Staphylococcus_aureus#unaffected_pathogenicity	201	1e-08	56.2
	Q8ZQE4#PHI:3928#Macb#28901#Salmonella_enterica#reduced_virulence	219	1e-08	57.8
	Q8DPC2#PHI:6319#Pota#1313#Streptococcus_pneumoniae#reduced_virulence	169	2e-08	56.6
	B2SRG1#PHI:1141#Raxb#347#Xanthomonas_oryzae#increased_virulence_(hypervirulence)	656	2e-07	54.3
	D2TR63#PHI:10536#Artp#67825#Citrobacter_rodentium#reduced_virulence	226	3e-07	52
	C0RL06#PHI:11542#B0446#29459#Brucella_melitensis#unaffected_pathogenicity	170	5e-07	51.6
	Q8Y6E0#PHI:9216#Virb_(lmo1747)#1639#Listeria_monocytogenes#reduced_virulence_unaffected_pathogenicity	220	6e-07	51.2
	A0A0H2VAW4#PHI:11343#C2515#562#Escherichia_coli#reduced_virulence	217	8e-07	50.8
	P77268#PHI:123651#Ddpd#562#Escherichia_coli#reduced_virulence	215	1e-06	50.8
	Q9K033#PHI:8623#Cab_(nmb0789)#487#Neisseria_meningitidis#unaffected_pathogenicity	202	1e-06	50.4
	P15031#PHI:8010_PHI:11754#Fece#562#Escherichia_coli#reduced_virulence_unaffected_pathogenicity	214	2e-06	49.7
	Q7NAX1#PHI:7715#Mga_0220#2096#Mycoplasmoides_gallisepticum#reduced_virulence	313	3e-06	50.1
	A0A0M2J080#PHI:6894#Sufc#28901#Salmonella_enterica#unaffected_pathogenicity	240	3e-06	49.3
	A0A0F6B0W5#PHI:10100#Stm14_rs07710_(sufc)#28901#Salmonella_enterica#reduced_virulence	240	3e-06	49.3
	Q8Z4H3#PHI:9461#Iroc#28901#Salmonella_enterica#reduced_virulence	565	8e-06	48.9
tr|A0A066XFV6|A0A066XFV6_COLSU	Q9UW03#PHI:202_PHI:1160_PHI:2309#Bcatrb#40559#Botrytis_cinerea#unaffected_pathogenicity_reduced_virulence_chemistry_target:_sensitivity_to_chemical	1439	0	2112
	O60034#PHI:1030#Bcatra#40559#Botrytis_cinerea#unaffected_pathogenicity	1525	0	1044
	Q874F3#PHI:391#Abc2#318829#Magnaporthe_oryzae#unaffected_pathogenicity	1474	0	999
	Q874F3#PHI:391#Abc2#318829#Magnaporthe_oryzae#unaffected_pathogenicity	1475	1e-31	134
	Q4X006#PHI:4229#Abca#746128#Aspergillus_fumigatus#unaffected_pathogenicity	1495	0	976
	F0XP73#PHI:2693#Gcabc-g1#226899#Grosmannia_clavigera#reduced_virulence	1529	0	929
	Q9C1I7#PHI:310#Mgatr4#1047171#Zymoseptoria_tritici#reduced_virulence	1518	0	927
	E9RBG1#PHI:4230_PHI:8901#Abcb_Abcg1#746128#Aspergillus_fumigatus#reduced_virulence_unaffected_pathogenicity	1494	0	924
	Q96VL9#PHI:543#Bcatrd#40559#Botrytis_cinerea#unaffected_pathogenicity	1462	0	922
	Q96VL9#PHI:543#Bcatrd#40559#Botrytis_cinerea#unaffected_pathogenicity	1501	1e-29	127
	Q04182#PHI:2815#Pdr15#4932#Saccharomyces_cerevisiae#unaffected_pathogenicity	1525	0	911
	G2WTP4#PHI:12017#Vdag_01167#27337#Verticillium_dahliae#unaffected_pathogenicity	1513	0	908
	Q96WW9#PHI:258#Gpabc1#5128#Fusarium_sambucinum#reduced_virulence	1463	0	898
	I1RL06#PHI:3697_PHI:3925#Fgabc1_Fgabc3#5518#Fusarium_graminearum#reduced_virulence	1487	0	898
	A0A0G4LQQ7#PHI:12018#Vlabcg1a_(bn1708_013935)#27337#Verticillium_dahliae#increased_virulence_(hypervirulence)	1506	0	882
	O13407#PHI:132#Abc1#318829#Magnaporthe_oryzae#reduced_virulence	1543	0	877
	O13407#PHI:132#Abc1#318829#Magnaporthe_oryzae#reduced_virulence	844	9e-19	91.7
	A5H456#PHI:867_PHI:1159#Mgatr7#1047171#Zymoseptoria_tritici#unaffected_pathogenicity_chemistry_target:_sensitivity_to_chemical	1811	0	841
	Q1G354#PHI:351#Fcabc1#5516#Fusarium_culmorum#reduced_virulence	365	6e-45	168
	Q1G354#PHI:351#Fcabc1#5516#Fusarium_culmorum#reduced_virulence	335	4e-11	65.1
	G4NDE1#PHI:1017_PHI:2067#Abc4#318829#Magnaporthe_oryzae#reduced_virulence_loss_of_pathogenicity	1474	4e-11	66.6
	A0A0H3JS81#PHI:6579#Vrad#1280#Staphylococcus_aureus#reduced_virulence	210	5e-10	60.1
	D2TR63#PHI:10536#Artp#67825#Citrobacter_rodentium#reduced_virulence	239	2e-08	55.8
	Q8ZQE4#PHI:3928#Macb#28901#Salmonella_enterica#reduced_virulence	204	4e-08	56.2
	Q8Y6E0#PHI:9216#Virb_(lmo1747)#1639#Listeria_monocytogenes#reduced_virulence_unaffected_pathogenicity	201	2e-07	52.8
	Q8DPC2#PHI:6319#Pota#1313#Streptococcus_pneumoniae#reduced_virulence	214	3e-07	53.1
	Q8DPC2#PHI:6319#Pota#1313#Streptococcus_pneumoniae#reduced_virulence	215	9e-06	48.1
	A0A0M2J080#PHI:6894#Sufc#28901#Salmonella_enterica#unaffected_pathogenicity	203	1e-06	50.1
	A0A0F6B0W5#PHI:10100#Stm14_rs07710_(sufc)#28901#Salmonella_enterica#reduced_virulence	203	1e-06	50.1
	Q9K033#PHI:8623#Cab_(nmb0789)#487#Neisseria_meningitidis#unaffected_pathogenicity	229	1e-06	50.1
	P0A9X1#PHI:11007#Znuc#562#Escherichia_coli#reduced_virulence	179	2e-06	49.7
	P9WQJ1#PHI:9596#Rv1273c#1772#Mycolicibacterium_smegmatis#increased_virulence_(hypervirulence)	548	3e-06	50.1
	P77268#PHI:123651#Ddpd#562#Escherichia_coli#reduced_virulence	286	5e-06	48.9
	C0RLV2#PHI:11545#B0779#29459#Brucella_melitensis#unaffected_pathogenicity	231	7e-06	48.1
tr|A0A066XLL1|A0A066XLL1_COLSU	A0A0D5BX39#PHI:4750#Chpma2#80884#Colletotrichum_higginsianum#loss_of_pathogenicity	172	2e-99	310
	I1RVQ6#PHI:123070#Fgpma2_(fgsg_08343)#5518#Fusarium_graminearum#unaffected_pathogenicity	140	3e-21	90.5
	B3LDT4#PHI:1041#Lmpma1#5022#Leptosphaeria_maculans#loss_of_pathogenicity	134	6e-18	80.9
	I1RCU4#PHI:123069#Fgpma1_(fgsg_01425)#5518#Fusarium_graminearum#reduced_virulence	128	9e-11	58.9
tr|A0A066XQV5|A0A066XQV5_COLSU	A0A0D5BX39#PHI:4750#Chpma2#80884#Colletotrichum_higginsianum#loss_of_pathogenicity	1016	0	1701
	B3LDT4#PHI:1041#Lmpma1#5022#Leptosphaeria_maculans#loss_of_pathogenicity	1000	0	1145
	I1RVQ6#PHI:123070#Fgpma2_(fgsg_08343)#5518#Fusarium_graminearum#unaffected_pathogenicity	998	0	1069
	I1RCU4#PHI:123069#Fgpma1_(fgsg_01425)#5518#Fusarium_graminearum#reduced_virulence	920	0	751
	Q4WND5#PHI:10338_PHI:11766#Srca_(afu6g06740)#746128#Aspergillus_fumigatus#unaffected_pathogenicity_reduced_virulence	809	1e-54	203
	Q9P872#PHI:440#Pmr1#5476#Candida_albicans#reduced_virulence	798	2e-50	190
	Q669S4#PHI:7573#Mgtb#633#Yersinia_pseudotuberculosis#reduced_virulence	822	6e-47	179
	Q7CIZ1#PHI:7573#Mgtb#632#Yersinia_pestis#reduced_virulence	822	6e-47	179
	G4MNA5#PHI:2096#Calcium-transporting_atpase_3#318829#Magnaporthe_oryzae#loss_of_pathogenicity	821	8e-40	157
	G4MXG4#PHI:2095#Calcium-transporting_atpase_3#318829#Magnaporthe_oryzae#reduced_virulence	822	7e-36	145
	A0A076ZK37#PHI:7492#Vk055_1980#573#Klebsiella_pneumoniae#unaffected_pathogenicity	805	1e-31	131
	A0A076ZK37#PHI:7492#Vk055_1980#573#Klebsiella_pneumoniae#unaffected_pathogenicity	328	7e-17	84
	J4VXB0#PHI:7150#Eca1#176275#Beauveria_bassiana#reduced_virulence	756	2e-27	118
	J4VXB0#PHI:7150#Eca1#176275#Beauveria_bassiana#reduced_virulence	363	5e-19	90.9
	Q4WHC8#PHI:10337#Pmra_(afu2g05860)#746128#Aspergillus_fumigatus#unaffected_pathogenicity_reduced_virulence	841	2e-26	115
	Q4WHC8#PHI:10337#Pmra_(afu2g05860)#746128#Aspergillus_fumigatus#unaffected_pathogenicity_reduced_virulence	440	2e-11	66.2
	G4N471#PHI:2098#Calcium-transporting_atpase_3#318829#Magnaporthe_oryzae#loss_of_pathogenicity	849	1e-25	112
	G4N471#PHI:2098#Calcium-transporting_atpase_3#318829#Magnaporthe_oryzae#loss_of_pathogenicity	390	2e-16	82.8
	J4KLZ9#PHI:7155#Pmr1#176275#Beauveria_bassiana#reduced_virulence	840	9e-24	107
	J4KLZ9#PHI:7155#Pmr1#176275#Beauveria_bassiana#reduced_virulence	448	1e-13	73.9
	A0A0D5YKF1#PHI:8812#Copa_(abuw_2707)#470#Acinetobacter_baumannii#unaffected_pathogenicity_reduced_virulence	776	1e-23	105
	I1RW14#PHI:10615#Fgcrpa_(fgramph1_01g10037)#5518#Fusarium_graminearum#reduced_virulence	1038	6e-22	100
	G4MS02#PHI:123422#Pmc1_(mgg_02487)#318829#Magnaporthe_oryzae#unaffected_pathogenicity	1099	4e-20	95.1
	Q5AJ65#PHI:8866#Pmc1#5476#Candida_albicans#reduced_virulence	1072	8e-18	87.4
	Q5AJ65#PHI:8866#Pmc1#5476#Candida_albicans#reduced_virulence	502	5e-09	58.9
	J5JIF8#PHI:7153#Pmcc#176275#Beauveria_bassiana#reduced_virulence	913	1e-17	87
	J5JIF8#PHI:7153#Pmcc#176275#Beauveria_bassiana#reduced_virulence	499	4e-06	49.3
	Q60048#PHI:7386#Cada#1639#Listeria_monocytogenes#unaffected_pathogenicity_reduced_virulence	708	1e-17	86.7
	J4KMX0#PHI:7152#Pmcb#176275#Beauveria_bassiana#reduced_virulence	1063	2e-17	86.3
	J5K3K8#PHI:7151#Pmca#176275#Beauveria_bassiana#reduced_virulence	937	2e-17	85.9
	J5K3K8#PHI:7151#Pmca#176275#Beauveria_bassiana#reduced_virulence	482	2e-07	53.5
	P57698#PHI:4712#Kdpb#287#Pseudomonas_aeruginosa#reduced_virulence	589	9e-16	80.1
	Q99Z27#PHI:7043#Pmta#1314#Streptococcus_pyogenes#reduced_virulence	588	2e-15	79.3
	J9VQQ3#PHI:3801#Pmc1#5207#Cryptococcus_neoformans#reduced_virulence	1048	2e-15	79.3
	J9VQQ3#PHI:3801#Pmc1#5207#Cryptococcus_neoformans#reduced_virulence	654	5e-14	75.1
	Q8J286#PHI:244#Clap1#290576#Colletotrichum_lindemuthianum#loss_of_pathogenicity	1078	3e-15	79
	G4N2W2#PHI:2099#Pmc1#318829#Magnaporthe_oryzae#reduced_virulence_loss_of_pathogenicity	977	1e-14	77.4
	G4N2W2#PHI:2099#Pmc1#318829#Magnaporthe_oryzae#reduced_virulence_loss_of_pathogenicity	496	9e-07	51.2
	Q5AG51#PHI:11355#Ccc2#5476#Candida_albicans#reduced_virulence	1060	7e-14	74.7
	A0A0D2XH67#PHI:10695#Crpf_(foxg_03265)#5507#Fusarium_oxysporum#unaffected_pathogenicity_increased_virulence_(hypervirulence)	1037	1e-13	73.9
	A0A0D2XH67#PHI:10695#Crpf_(foxg_03265)#5507#Fusarium_oxysporum#unaffected_pathogenicity_increased_virulence_(hypervirulence)	762	2e-06	50.4
	D4F9X0#PHI:11870#Cada#636#Edwardsiella_tarda#reduced_virulence_unaffected_pathogenicity	726	5e-13	71.6
	Q9UVL6#PHI:6484#Crp1#5476#Candida_albicans#reduced_virulence	1118	6e-13	71.6
	B7VKI8#PHI:5275#Copa#212663#Vibrio_tasmaniensis#reduced_virulence	894	4e-12	68.6
	Q4WYE4#PHI:7168_PHI:123822#Crpa#746128#Aspergillus_fumigatus#reduced_virulence	1182	3e-11	65.9
	G4NI28#PHI:2100_PHI:9482#Spf1_Spf1_(mgg_12005)#318829#Magnaporthe_oryzae#reduced_virulence_loss_of_pathogenicity	882	2e-09	60.1

## Sheet: 5dpi-PHIB-BLAST
C. sublineola predicted effector query	PHIB-BLAST hit (evalue=1e-5) Sequence label format: PHI-base Accession#Gene Name#UniProt Accession#Pathogen Taxon ID#Pathogen Species#Phenotype	Total Score	E-value	Length
tr|A0A066XRH3|A0A066XRH3_COLSU	Q6Y392#PHI:1085#Ptr2#13684#Parastagonospora_nodorum#unaffected_pathogenicity	594	7e-139	421
	F5HHD5#PHI:2266#Ptr2#13684#Parastagonospora_nodorum#unaffected_pathogenicity	594	7e-139	421
tr|A0A066XA56|A0A066XA56_COLSU	U3PW09#PHI:7047#Aqp1#5207#Cryptococcus_neoformans#unaffected_pathogenicity	257	6e-79	253
tr|A0A066X6Y0|A0A066X6Y0_COLSU	C6ZRH8#PHI:2976#Cgopt1#474922#Colletotrichum_gloeosporioides#reduced_virulence	729	0	641
tr|A0A066X0D2|A0A066X0D2_COLSU	C6ZRH8#PHI:2976#Cgopt1#474922#Colletotrichum_gloeosporioides#reduced_virulence	733	6e-125	394
tr|A0A066XT22|A0A066XT22_COLSU	C6ZRH8#PHI:2976#Cgopt1#474922#Colletotrichum_gloeosporioides#reduced_virulence	718	7e-53	195
tr|A0A066XDL6|A0A066XDL6_COLSU	C6ZRH8#PHI:2976#Cgopt1#474922#Colletotrichum_gloeosporioides#reduced_virulence	727	0	1335
tr|A0A066XFL3|A0A066XFL3_COLSU	A0A0W0EMV0#PHI:123298#Gap1#5476#Candida_albicans#reduced_virulence	588	7e-160	473
	A0A1D8PH27#PHI:11402#Ssy1#5476#Candida_albicans#reduced_virulence	853	2e-61	218
	A0A0H2XHD4#PHI:6628#Bcap#1280#Staphylococcus_aureus#unaffected_pathogenicity_reduced_virulence	424	1e-09	58.9
tr|A0A066X444|A0A066X444_COLSU	A0A1B7Y7A9#PHI:11709#Chhxt1_(xp_018156460)#80884#Colletotrichum_higginsianum#unaffected_pathogenicity	486	5e-54	191
	A0A1B7Y872#PHI:11711#Chhxt3_(xp_018156754)#80884#Colletotrichum_higginsianum#unaffected_pathogenicity	515	2e-51	184
	H1V442#PHI:11710#Chhxt2_(xp_018161470)#80884#Colletotrichum_higginsianum#unaffected_pathogenicity	496	9e-51	182
	G4N740#PHI:4024#Most1#318829#Magnaporthe_oryzae#unaffected_pathogenicity	495	2e-50	181
	H1UYP0#PHI:11712#Chhxt4_(xp_018158593)#80884#Colletotrichum_higginsianum#reduced_virulence	503	1e-49	179
	A0A1B7XWH6#PHI:11714#Chhxt6_(xp_018152627)#80884#Colletotrichum_higginsianum#reduced_virulence	495	1e-47	173
	Q6FNU3#PHI:123450#Cgsnf3_(cagl0j09020g)#5478#Candida_glabrata#reduced_virulence	579	1e-47	176
	V6R9L0#PHI:12013#Fgsp1_(fgsg_05042)#5518#Fusarium_graminearum#reduced_virulence	485	4e-47	171
	Q83EH4#PHI:9510#Cbu_0347#777#Coxiella_burnetii#unaffected_pathogenicity	458	2e-44	163
	H1VJG6#PHI:11713#Chhxt5_(xp_018154077)#80884#Colletotrichum_higginsianum#unaffected_pathogenicity	528	2e-40	152
	J9VQA5#PHI:2968#Hxs1#5207#Cryptococcus_neoformans#reduced_virulence	488	5e-40	150
	J9VW71#PHI:9423#Cnag_06986#5207#Cryptococcus_neoformans#reduced_virulence	483	7e-34	132
	J9VXU6#PHI:9425#Itr4_(cnag_05662)#5207#Cryptococcus_neoformans#reduced_virulence	578	3e-27	114
	Q5ZUY9#PHI:6381#Iolt#446#Legionella_pneumophila#reduced_virulence	463	4e-27	112
	Q5XTQ5#PHI:538#Frt1#40559#Botrytis_cinerea#unaffected_pathogenicity	549	1e-22	99.8
	I1RL30#PHI:1094#Fgsg_04610#5518#Fusarium_graminearum#unaffected_pathogenicity	521	2e-20	92.8
	J9VMW8#PHI:3457#Pho84#5207#Cryptococcus_neoformans#reduced_virulence	519	1e-17	84
	Q4PBY9#PHI:2240_PHI:4586#Srt1#5270#Ustilago_maydis#reduced_virulence	490	2e-17	83.2
tr|A0A066X3Z6|A0A066X3Z6_COLSU	A0A1B7XWH6#PHI:11714#Chhxt6_(xp_018152627)#80884#Colletotrichum_higginsianum#reduced_virulence	512	2e-48	174
	J9VW71#PHI:9423#Cnag_06986#5207#Cryptococcus_neoformans#reduced_virulence	499	3e-35	135
	H1UYP0#PHI:11712#Chhxt4_(xp_018158593)#80884#Colletotrichum_higginsianum#reduced_virulence	484	1e-21	96.3
	G4N740#PHI:4024#Most1#318829#Magnaporthe_oryzae#unaffected_pathogenicity	474	6e-19	87.8
	A0A1B7Y7A9#PHI:11709#Chhxt1_(xp_018156460)#80884#Colletotrichum_higginsianum#unaffected_pathogenicity	485	4e-18	85.5
	A0A1B7Y872#PHI:11711#Chhxt3_(xp_018156754)#80884#Colletotrichum_higginsianum#unaffected_pathogenicity	517	8e-15	75.1
	Q4PBY9#PHI:2240_PHI:4586#Srt1#5270#Ustilago_maydis#reduced_virulence	490	2e-14	73.6
	Q83EH4#PHI:9510#Cbu_0347#777#Coxiella_burnetii#unaffected_pathogenicity	449	2e-13	70.5
	Q6FNU3#PHI:123450#Cgsnf3_(cagl0j09020g)#5478#Candida_glabrata#reduced_virulence	583	8e-13	69.3
	I1RL30#PHI:1094#Fgsg_04610#5518#Fusarium_graminearum#unaffected_pathogenicity	523	1e-12	68.2
	Q5XTQ5#PHI:538#Frt1#40559#Botrytis_cinerea#unaffected_pathogenicity	548	2e-12	67.8
	J9VQA5#PHI:2968#Hxs1#5207#Cryptococcus_neoformans#reduced_virulence	495	3e-12	66.6
	V6R9L0#PHI:12013#Fgsp1_(fgsg_05042)#5518#Fusarium_graminearum#reduced_virulence	491	3e-09	57.8
	J9VXU6#PHI:9425#Itr4_(cnag_05662)#5207#Cryptococcus_neoformans#reduced_virulence	577	4e-09	57.4
	H1V442#PHI:11710#Chhxt2_(xp_018161470)#80884#Colletotrichum_higginsianum#unaffected_pathogenicity	485	4e-09	57.4
	H1VJG6#PHI:11713#Chhxt5_(xp_018154077)#80884#Colletotrichum_higginsianum#unaffected_pathogenicity	502	3e-08	54.3
tr|A0A066X406|A0A066X406_COLSU	Q5XTQ5#PHI:538#Frt1#40559#Botrytis_cinerea#unaffected_pathogenicity	592	0	684
	J9VXU6#PHI:9425#Itr4_(cnag_05662)#5207#Cryptococcus_neoformans#reduced_virulence	627	5e-61	214
	Q83EH4#PHI:9510#Cbu_0347#777#Coxiella_burnetii#unaffected_pathogenicity	449	3e-42	157
	A0A1B7Y872#PHI:11711#Chhxt3_(xp_018156754)#80884#Colletotrichum_higginsianum#unaffected_pathogenicity	520	2e-40	153
	G4N740#PHI:4024#Most1#318829#Magnaporthe_oryzae#unaffected_pathogenicity	477	2e-38	147
	Q6FNU3#PHI:123450#Cgsnf3_(cagl0j09020g)#5478#Candida_glabrata#reduced_virulence	587	1e-35	141
	A0A1B7Y7A9#PHI:11709#Chhxt1_(xp_018156460)#80884#Colletotrichum_higginsianum#unaffected_pathogenicity	531	1e-32	130
	Q5ZUY9#PHI:6381#Iolt#446#Legionella_pneumophila#reduced_virulence	462	3e-32	128
	H1UYP0#PHI:11712#Chhxt4_(xp_018158593)#80884#Colletotrichum_higginsianum#reduced_virulence	485	4e-32	129
	V6R9L0#PHI:12013#Fgsp1_(fgsg_05042)#5518#Fusarium_graminearum#reduced_virulence	480	1e-31	127
	H1V442#PHI:11710#Chhxt2_(xp_018161470)#80884#Colletotrichum_higginsianum#unaffected_pathogenicity	488	8e-31	125
	J9VQA5#PHI:2968#Hxs1#5207#Cryptococcus_neoformans#reduced_virulence	467	1e-30	124
	H1VJG6#PHI:11713#Chhxt5_(xp_018154077)#80884#Colletotrichum_higginsianum#unaffected_pathogenicity	531	5e-27	113
	Q4PBY9#PHI:2240_PHI:4586#Srt1#5270#Ustilago_maydis#reduced_virulence	487	3e-18	87
	I1RL30#PHI:1094#Fgsg_04610#5518#Fusarium_graminearum#unaffected_pathogenicity	533	8e-18	85.5
	A0A1B7XWH6#PHI:11714#Chhxt6_(xp_018152627)#80884#Colletotrichum_higginsianum#reduced_virulence	502	1e-17	84.3
	J9VMW8#PHI:3457#Pho84#5207#Cryptococcus_neoformans#reduced_virulence	517	5e-12	67
	J9VW71#PHI:9423#Cnag_06986#5207#Cryptococcus_neoformans#reduced_virulence	390	1e-11	65.5
	I1RIT1#PHI:11594#Fgmfs1_(fgsg_03725)#5518#Fusarium_graminearum#reduced_virulence	362	2e-07	52.8
	I1RCI0#PHI:1454#Gzara002#5518#Fusarium_graminearum#unaffected_pathogenicity	622	4e-06	48.5
tr|A0A066XXS8|A0A066XXS8_COLSU	Q59RG0#PHI:511#Canag4#5476#Candida_albicans#reduced_virulence	555	2e-26	112
	I1RIT1#PHI:11594#Fgmfs1_(fgsg_03725)#5518#Fusarium_graminearum#reduced_virulence	351	1e-21	97.8
	W7N2B4#PHI:3381#Fveg_12533#117187#Fusarium_verticillioides#unaffected_pathogenicity	277	4e-17	83.6
	A0ST42#PHI:737_PHI:2329#Ctb4#29003#Cercospora_nicotianae#reduced_virulence	253	2e-16	80.9
	Q6FV98#PHI:6626#Cgtpo1_2#5478#Candida_glabrata#reduced_virulence	572	2e-11	65.5
	P28873#PHI:26#Camdr1#5476#Candida_albicans#reduced_virulence	313	2e-10	62.4
	G4N717#PHI:123558#Pams1_(mgg_03640)#318829#Magnaporthe_oryzae#reduced_virulence	380	4e-10	61.2
	Q5XTQ5#PHI:538#Frt1#40559#Botrytis_cinerea#unaffected_pathogenicity	291	2e-09	59.3
	G2XD29#PHI:2731#Vdsge1#27337#Verticillium_dahliae#loss_of_pathogenicity	312	3e-09	58.5
	Q6FTB1#PHI:6625#Cgtpo1_1#5478#Candida_glabrata#reduced_virulence	530	5e-09	57.8
	Q6FKK2#PHI:11183#Cgtpo4_(cagl0l10912g)#5478#Candida_glabrata#reduced_virulence	538	2e-08	55.8
	A4ZGP3#PHI:1161#Mgmfs1#1047171#Zymoseptoria_tritici#chemistry_target:_sensitivity_to_chemical_unaffected_pathogenicity	260	5e-08	54.3
	Q9P8L8#PHI:544#Bcmfs1#40559#Botrytis_cinerea#unaffected_pathogenicity	272	3e-07	52.4
	A0A177DXG4#PHI:8537#Aamfs54#5599#Alternaria_alternata#reduced_virulence	217	1e-06	50.1
tr|A0A066WTH9|A0A066WTH9_COLSU	G4N717#PHI:123558#Pams1_(mgg_03640)#318829#Magnaporthe_oryzae#reduced_virulence	701	5e-57	204
	A4ZGP3#PHI:1161#Mgmfs1#1047171#Zymoseptoria_tritici#chemistry_target:_sensitivity_to_chemical_unaffected_pathogenicity	566	4e-53	191
	Q9P8L8#PHI:544#Bcmfs1#40559#Botrytis_cinerea#unaffected_pathogenicity	518	9e-53	190
	A0A290WI18#PHI:7706#Veda_05196#27337#Verticillium_dahliae#reduced_virulence_unaffected_pathogenicity_increased_virulence_(hypervirulence)	483	3e-50	181
	A0A177DXG4#PHI:8537#Aamfs54#5599#Alternaria_alternata#reduced_virulence	458	2e-48	176
	G2XD29#PHI:2731#Vdsge1#27337#Verticillium_dahliae#loss_of_pathogenicity	555	8e-46	169
	O93886#PHI:141#Cfp#84275#Cercospora_kikuchii#reduced_virulence	497	4e-43	162
	Q00357#PHI:60#Toxa#5017#Bipolaris_zeicola#lethal	529	2e-35	138
	D2E9W8#PHI:2377#Dep3#29001#Alternaria_brassicicola#reduced_virulence_unaffected_pathogenicity	477	7e-30	122
	C9YKX4#PHI:8786#Hatt_(cdr20291_1226)#1496#Clostridioides_difficile#reduced_virulence	426	1e-25	110
	P9WJY3#PHI:5578#Rv1410c#1773#Mycobacterium_tuberculosis#reduced_virulence	467	7e-18	85.5
	F6MFB4#PHI:2704#Tri12#5518#Fusarium_graminearum#reduced_virulence	553	2e-15	77.4
	O93842#PHI:131#Tri12#5514#Fusarium_sporotrichioides#unaffected_pathogenicity	558	5e-14	73.6
	Q5A2T6#PHI:513#Arn1_(sit1)#5476#Candida_albicans#unaffected_pathogenicity_reduced_virulence	589	2e-12	68.9
	Q6FTB1#PHI:6625#Cgtpo1_1#5478#Candida_glabrata#reduced_virulence	319	9e-10	59.7
	Q59RG0#PHI:511#Canag4#5476#Candida_albicans#reduced_virulence	306	1e-09	59.3
	A0ST42#PHI:737_PHI:2329#Ctb4#29003#Cercospora_nicotianae#reduced_virulence	231	4e-09	57.8
	A0A177DFV7#PHI:11976#Mfs1_(cc77draft_269024_)#5599#Alternaria_alternata#unaffected_pathogenicity	437	5e-09	57.4
	I1RIT1#PHI:11594#Fgmfs1_(fgsg_03725)#5518#Fusarium_graminearum#reduced_virulence	224	2e-08	55.5
	Q6FV98#PHI:6626#Cgtpo1_2#5478#Candida_glabrata#reduced_virulence	318	7e-08	53.9
	H1UYP0#PHI:11712#Chhxt4_(xp_018158593)#80884#Colletotrichum_higginsianum#reduced_virulence	170	2e-06	48.9
tr|A0A066XR85|A0A066XR85_COLSU	A0A290WI18#PHI:7706#Veda_05196#27337#Verticillium_dahliae#reduced_virulence_unaffected_pathogenicity_increased_virulence_(hypervirulence)	479	0	528
	Q9P8L8#PHI:544#Bcmfs1#40559#Botrytis_cinerea#unaffected_pathogenicity	590	1e-153	457
	A4ZGP3#PHI:1161#Mgmfs1#1047171#Zymoseptoria_tritici#chemistry_target:_sensitivity_to_chemical_unaffected_pathogenicity	575	1e-148	443
	A0A177DXG4#PHI:8537#Aamfs54#5599#Alternaria_alternata#reduced_virulence	512	9e-113	349
	G2XD29#PHI:2731#Vdsge1#27337#Verticillium_dahliae#loss_of_pathogenicity	566	9e-109	340
	O93886#PHI:141#Cfp#84275#Cercospora_kikuchii#reduced_virulence	597	7e-90	291
	Q00357#PHI:60#Toxa#5017#Bipolaris_zeicola#lethal	542	8e-75	250
	D2E9W8#PHI:2377#Dep3#29001#Alternaria_brassicicola#reduced_virulence_unaffected_pathogenicity	489	2e-57	203
	G4N717#PHI:123558#Pams1_(mgg_03640)#318829#Magnaporthe_oryzae#reduced_virulence	718	6e-46	171
	F6MFB4#PHI:2704#Tri12#5518#Fusarium_graminearum#reduced_virulence	469	1e-16	82
	C9YKX4#PHI:8786#Hatt_(cdr20291_1226)#1496#Clostridioides_difficile#reduced_virulence	393	1e-16	82.4
	A0A177DFV7#PHI:11976#Mfs1_(cc77draft_269024_)#5599#Alternaria_alternata#unaffected_pathogenicity	460	2e-15	77.8
	O93842#PHI:131#Tri12#5514#Fusarium_sporotrichioides#unaffected_pathogenicity	308	5e-12	67.4
	P9WJY3#PHI:5578#Rv1410c#1773#Mycobacterium_tuberculosis#reduced_virulence	201	5e-08	54.3
tr|A0A066XFN5|A0A066XFN5_COLSU	I1RIT1#PHI:11594#Fgmfs1_(fgsg_03725)#5518#Fusarium_graminearum#reduced_virulence	367	1e-24	107
	Q59RG0#PHI:511#Canag4#5476#Candida_albicans#reduced_virulence	435	1e-21	97.8
	W7N2B4#PHI:3381#Fveg_12533#117187#Fusarium_verticillioides#unaffected_pathogenicity	381	7e-15	76.3
	A0ST42#PHI:737_PHI:2329#Ctb4#29003#Cercospora_nicotianae#reduced_virulence	264	5e-13	70.5
	Q6FKK2#PHI:11183#Cgtpo4_(cagl0l10912g)#5478#Candida_glabrata#reduced_virulence	375	5e-11	63.9
	G4N717#PHI:123558#Pams1_(mgg_03640)#318829#Magnaporthe_oryzae#reduced_virulence	391	1e-09	59.7
	P28873#PHI:26#Camdr1#5476#Candida_albicans#reduced_virulence	406	2e-09	58.9
	A0A177DFV7#PHI:11976#Mfs1_(cc77draft_269024_)#5599#Alternaria_alternata#unaffected_pathogenicity	199	2e-08	55.5
	Q6FV98#PHI:6626#Cgtpo1_2#5478#Candida_glabrata#reduced_virulence	431	1e-07	53.1
	A4ZGP3#PHI:1161#Mgmfs1#1047171#Zymoseptoria_tritici#chemistry_target:_sensitivity_to_chemical_unaffected_pathogenicity	260	5e-07	51.2
	Q83EH4#PHI:9510#Cbu_0347#777#Coxiella_burnetii#unaffected_pathogenicity	204	1e-06	50.1
tr|A0A066WW18|A0A066WW18_COLSU	Q6FTB1#PHI:6625#Cgtpo1_1#5478#Candida_glabrata#reduced_virulence	505	3e-09	58.2
	Q59RG0#PHI:511#Canag4#5476#Candida_albicans#reduced_virulence	537	1e-08	56.2
	Q6FV98#PHI:6626#Cgtpo1_2#5478#Candida_glabrata#reduced_virulence	568	6e-08	54.3
tr|A0A066X3Y1|A0A066X3Y1_COLSU	Q59RG0#PHI:511#Canag4#5476#Candida_albicans#reduced_virulence	511	3e-07	51.2
tr|A0A066XVV8|A0A066XVV8_COLSU	Q59RG0#PHI:511#Canag4#5476#Candida_albicans#reduced_virulence	511	2e-09	58.5
tr|A0A066XB27|A0A066XB27_COLSU	Q3Y5V5#PHI:1018_PHI:2042#Abc3#318829#Magnaporthe_oryzae#loss_of_pathogenicity	1319	0	713
	Q8Z4H3#PHI:9461#Iroc#28901#Salmonella_enterica#reduced_virulence	1203	3e-89	315
	Q8Z4H3#PHI:9461#Iroc#28901#Salmonella_enterica#reduced_virulence	567	2e-45	177
	Q8Z4H3#PHI:9461#Iroc#28901#Salmonella_enterica#reduced_virulence	1214	3e-39	157
	Q4Q4W3#PHI:5554#Lmabcb3#5664#Leishmania_major#reduced_virulence	678	2e-52	196
	Q4Q4W3#PHI:5554#Lmabcb3#5664#Leishmania_major#reduced_virulence	676	6e-52	195
	A0A086VCI7#PHI:6912#Ybtp#562#Escherichia_coli#reduced_virulence	563	5e-50	187
	A0A086VCI7#PHI:6912#Ybtp#562#Escherichia_coli#reduced_virulence	545	2e-49	186
	P9WQJ1#PHI:9596#Rv1273c#1772#Mycolicibacterium_smegmatis#increased_virulence_(hypervirulence)	574	1e-48	183
	P9WQJ1#PHI:9596#Rv1273c#1772#Mycolicibacterium_smegmatis#increased_virulence_(hypervirulence)	575	1e-41	162
	A0A0E0V727#PHI:6913#Ybtq#562#Escherichia_coli#reduced_virulence	580	3e-47	179
	A0A0E0V727#PHI:6913#Ybtq#562#Escherichia_coli#reduced_virulence	580	2e-46	177
	Q5WWE3#PHI:4975#Lssb#446#Legionella_pneumophila#reduced_virulence	707	5e-41	161
	Q5WWE3#PHI:4975#Lssb#446#Legionella_pneumophila#reduced_virulence	708	2e-40	159
	Q9UW87#PHI:267#Mlt1#5476#Candida_albicans#reduced_virulence	1590	1e-34	143
	Q9UW87#PHI:267#Mlt1#5476#Candida_albicans#reduced_virulence	1600	8e-23	104
	Q9UW87#PHI:267#Mlt1#5476#Candida_albicans#reduced_virulence	904	3e-21	99.4
	Q9UW87#PHI:267#Mlt1#5476#Candida_albicans#reduced_virulence	902	3e-20	96.3
	I1S2J9#PHI:3924_PHI:8224_PHI:9036#Fgabc1_Fg10995_Fgm5_(fgsg_10995)#5518#Fusarium_graminearum#reduced_virulence	1471	1e-33	140
	I1S2J9#PHI:3924_PHI:8224_PHI:9036#Fgabc1_Fg10995_Fgm5_(fgsg_10995)#5518#Fusarium_graminearum#reduced_virulence	825	3e-20	96.3
	Q8PM59#PHI:3412#Pstb#346#Xanthomonas_citri#loss_of_pathogenicity	252	7e-30	120
	Q8PM59#PHI:3412#Pstb#346#Xanthomonas_citri#loss_of_pathogenicity	222	1e-22	99.4
	B2SRG1#PHI:1141#Raxb#347#Xanthomonas_oryzae#increased_virulence_(hypervirulence)	698	2e-28	121
	B2SRG1#PHI:1141#Raxb#347#Xanthomonas_oryzae#increased_virulence_(hypervirulence)	698	7e-27	117
	A0A086IQC3#PHI:8968#Prov#573#Klebsiella_pneumoniae#reduced_virulence	253	4e-26	111
	A0A086IQC3#PHI:8968#Prov#573#Klebsiella_pneumoniae#reduced_virulence	253	8e-23	101
	Q2FYQ0#PHI:9450_PHI:9760_PHI:11314#Pstb#1280#Staphylococcus_aureus#unaffected_pathogenicity_reduced_virulence	238	1e-22	99.4
	Q2FYQ0#PHI:9450_PHI:9760_PHI:11314#Pstb#1280#Staphylococcus_aureus#unaffected_pathogenicity_reduced_virulence	238	5e-20	91.7
	Q8ZQE4#PHI:3928#Macb#28901#Salmonella_enterica#reduced_virulence	223	2e-22	102
	Q8ZQE4#PHI:3928#Macb#28901#Salmonella_enterica#reduced_virulence	235	7e-15	78.2
	A0A0H3JS81#PHI:6579#Vrad#1280#Staphylococcus_aureus#reduced_virulence	223	9e-22	96.7
	A0A0H3JS81#PHI:6579#Vrad#1280#Staphylococcus_aureus#reduced_virulence	244	2e-18	86.7
	P15031#PHI:8010_PHI:11754#Fece#562#Escherichia_coli#reduced_virulence_unaffected_pathogenicity	226	6e-21	94
	P15031#PHI:8010_PHI:11754#Fece#562#Escherichia_coli#reduced_virulence_unaffected_pathogenicity	229	2e-14	73.6
	Q9K033#PHI:8623#Cab_(nmb0789)#487#Neisseria_meningitidis#unaffected_pathogenicity	231	9e-21	93.6
	Q9K033#PHI:8623#Cab_(nmb0789)#487#Neisseria_meningitidis#unaffected_pathogenicity	230	2e-15	76.6
	Q8DPC2#PHI:6319#Pota#1313#Streptococcus_pneumoniae#reduced_virulence	221	1e-19	91.7
	Q8DPC2#PHI:6319#Pota#1313#Streptococcus_pneumoniae#reduced_virulence	228	3e-19	90.1
	Q8Y6E0#PHI:9216#Virb_(lmo1747)#1639#Listeria_monocytogenes#reduced_virulence_unaffected_pathogenicity	222	2e-19	89.4
	Q8Y6E0#PHI:9216#Virb_(lmo1747)#1639#Listeria_monocytogenes#reduced_virulence_unaffected_pathogenicity	203	8e-15	75.1
	W9B5Y9#PHI:7541#Fepc_(vk055_1930)#573#Klebsiella_pneumoniae#reduced_virulence	235	1e-17	83.6
	W9B5Y9#PHI:7541#Fepc_(vk055_1930)#573#Klebsiella_pneumoniae#reduced_virulence	232	8e-13	68.9
	D2TR63#PHI:10536#Artp#67825#Citrobacter_rodentium#reduced_virulence	223	2e-17	83.6
	D2TR63#PHI:10536#Artp#67825#Citrobacter_rodentium#reduced_virulence	223	5e-15	75.5
	V9TMT1#PHI:9268#Fum19#948311#Fusarium_proliferatum#reduced_virulence	899	2e-17	87
	V9TMT1#PHI:9268#Fum19#948311#Fusarium_proliferatum#reduced_virulence	828	9e-13	71.6
	V9TMT1#PHI:9268#Fum19#948311#Fusarium_proliferatum#reduced_virulence	1504	9e-10	62
	V9TMT1#PHI:9268#Fum19#948311#Fusarium_proliferatum#reduced_virulence	1498	8e-08	55.5
	H7C7L2#PHI:7821#Oppf_(bb0335)#139#Borreliella_burgdorferi#reduced_virulence	254	2e-16	80.9
	H7C7L2#PHI:7821#Oppf_(bb0335)#139#Borreliella_burgdorferi#reduced_virulence	245	5e-11	64.3
	P77257#PHI:9992#Lsra#562#Escherichia_coli#reduced_virulence	245	2e-15	79.3
	P77257#PHI:9992#Lsra#562#Escherichia_coli#reduced_virulence	227	4e-15	78.6
	P77257#PHI:9992#Lsra#562#Escherichia_coli#reduced_virulence	490	1e-09	60.8
	C0RL06#PHI:11542#B0446#29459#Brucella_melitensis#unaffected_pathogenicity	239	5e-15	75.5
	C0RL06#PHI:11542#B0446#29459#Brucella_melitensis#unaffected_pathogenicity	188	2e-14	73.6
	C0RLV2#PHI:11545#B0779#29459#Brucella_melitensis#unaffected_pathogenicity	233	9e-15	75.1
	C0RLV2#PHI:11545#B0779#29459#Brucella_melitensis#unaffected_pathogenicity	251	2e-13	70.5
	H7C7Q3#PHI:7820#Oppd_(bb0334)#139#Borreliella_burgdorferi#reduced_virulence	241	1e-14	75.1
	H7C7Q3#PHI:7820#Oppd_(bb0334)#139#Borreliella_burgdorferi#reduced_virulence	245	6e-13	69.7
	Q04182#PHI:2815#Pdr15#4932#Saccharomyces_cerevisiae#unaffected_pathogenicity	1102	1e-13	74.7
	P77268#PHI:123651#Ddpd#562#Escherichia_coli#reduced_virulence	239	5e-13	70.5
	P77268#PHI:123651#Ddpd#562#Escherichia_coli#reduced_virulence	247	3e-10	62
	Q9C1I7#PHI:310#Mgatr4#1047171#Zymoseptoria_tritici#reduced_virulence	1103	7e-12	68.9
	Q9C1I7#PHI:310#Mgatr4#1047171#Zymoseptoria_tritici#reduced_virulence	1131	8e-09	58.9
	A0A0M2J080#PHI:6894#Sufc#28901#Salmonella_enterica#unaffected_pathogenicity	235	8e-12	65.5
	A0A0F6B0W5#PHI:10100#Stm14_rs07710_(sufc)#28901#Salmonella_enterica#reduced_virulence	235	8e-12	65.5
	P0A9X1#PHI:11007#Znuc#562#Escherichia_coli#reduced_virulence	207	1e-11	65.5
	Q66FK0#PHI:7909#Hmuv#633#Yersinia_pseudotuberculosis#unaffected_pathogenicity	250	1e-11	65.5
	Q66FK0#PHI:7909#Hmuv#633#Yersinia_pseudotuberculosis#unaffected_pathogenicity	236	4e-08	54.7
	Q53763#PHI:6324#Stpc#1280#Staphylococcus_aureus#unaffected_pathogenicity	209	1e-11	64.7
	Q53763#PHI:6324#Stpc#1280#Staphylococcus_aureus#unaffected_pathogenicity	209	8e-09	56.2
	A0A0F6B5S9#PHI:10083#Stm14_rs15350#28901#Salmonella_enterica#unaffected_pathogenicity	226	2e-11	65.1
	A0A0Z8W2G3#PHI:123240#Rgpd_(b9h01_rs04375)#1307#Streptococcus_suis#reduced_virulence	230	2e-11	66.6
	A0A0Z8W2G3#PHI:123240#Rgpd_(b9h01_rs04375)#1307#Streptococcus_suis#reduced_virulence	215	3e-09	58.9
	F0XP73#PHI:2693#Gcabc-g1#226899#Grosmannia_clavigera#reduced_virulence	1096	3e-11	67
	F0XP73#PHI:2693#Gcabc-g1#226899#Grosmannia_clavigera#reduced_virulence	1117	2e-06	51.2
	A0A0H2VAW4#PHI:11343#C2515#562#Escherichia_coli#reduced_virulence	222	3e-11	63.5
	A0A0H2VAW4#PHI:11343#C2515#562#Escherichia_coli#reduced_virulence	229	3e-10	61.2
	G4NDE1#PHI:1017_PHI:2067#Abc4#318829#Magnaporthe_oryzae#reduced_virulence_loss_of_pathogenicity	1529	5e-11	65.9
	G4NDE1#PHI:1017_PHI:2067#Abc4#318829#Magnaporthe_oryzae#reduced_virulence_loss_of_pathogenicity	691	3e-10	63.5
	G4NDE1#PHI:1017_PHI:2067#Abc4#318829#Magnaporthe_oryzae#reduced_virulence_loss_of_pathogenicity	1476	9e-08	55.5
	E9RBG1#PHI:4230_PHI:8901#Abcb_Abcg1#746128#Aspergillus_fumigatus#reduced_virulence_unaffected_pathogenicity	1057	2e-10	63.9
	E9RBG1#PHI:4230_PHI:8901#Abcb_Abcg1#746128#Aspergillus_fumigatus#reduced_virulence_unaffected_pathogenicity	1035	4e-07	53.1
	Q96WW9#PHI:258#Gpabc1#5128#Fusarium_sambucinum#reduced_virulence	1051	1e-09	61.2
	Q96WW9#PHI:258#Gpabc1#5128#Fusarium_sambucinum#reduced_virulence	1072	1e-06	51.6
	I1RL06#PHI:3697_PHI:3925#Fgabc1_Fgabc3#5518#Fusarium_graminearum#reduced_virulence	1050	2e-09	60.8
	I1RL06#PHI:3697_PHI:3925#Fgabc1_Fgabc3#5518#Fusarium_graminearum#reduced_virulence	1071	1e-07	55.1
	Q9UW03#PHI:202_PHI:1160_PHI:2309#Bcatrb#40559#Botrytis_cinerea#unaffected_pathogenicity_reduced_virulence_chemistry_target:_sensitivity_to_chemical	986	2e-09	60.8
	Q9UW03#PHI:202_PHI:1160_PHI:2309#Bcatrb#40559#Botrytis_cinerea#unaffected_pathogenicity_reduced_virulence_chemistry_target:_sensitivity_to_chemical	986	8e-08	55.5
	O13407#PHI:132#Abc1#318829#Magnaporthe_oryzae#reduced_virulence	1167	4e-09	59.7
	O13407#PHI:132#Abc1#318829#Magnaporthe_oryzae#reduced_virulence	1129	1e-06	52
	A5H456#PHI:867_PHI:1159#Mgatr7#1047171#Zymoseptoria_tritici#unaffected_pathogenicity_chemistry_target:_sensitivity_to_chemical	1376	6e-09	59.3
	A5H456#PHI:867_PHI:1159#Mgatr7#1047171#Zymoseptoria_tritici#unaffected_pathogenicity_chemistry_target:_sensitivity_to_chemical	1385	5e-08	56.2
	A0A0G4LQQ7#PHI:12018#Vlabcg1a_(bn1708_013935)#27337#Verticillium_dahliae#increased_virulence_(hypervirulence)	1076	7e-09	58.9
	A0A0G4LQQ7#PHI:12018#Vlabcg1a_(bn1708_013935)#27337#Verticillium_dahliae#increased_virulence_(hypervirulence)	1104	2e-06	50.8
	Q96VL9#PHI:543#Bcatrd#40559#Botrytis_cinerea#unaffected_pathogenicity	1078	8e-09	58.9
	Q96VL9#PHI:543#Bcatrd#40559#Botrytis_cinerea#unaffected_pathogenicity	1078	1e-08	58.2
	G2WTP4#PHI:12017#Vdag_01167#27337#Verticillium_dahliae#unaffected_pathogenicity	1076	9e-09	58.9
	G2WTP4#PHI:12017#Vdag_01167#27337#Verticillium_dahliae#unaffected_pathogenicity	1104	3e-06	50.4
	Q7NAX1#PHI:7715#Mga_0220#2096#Mycoplasmoides_gallisepticum#reduced_virulence	315	2e-08	57
	Q7NAX1#PHI:7715#Mga_0220#2096#Mycoplasmoides_gallisepticum#reduced_virulence	310	7e-07	52
	O60034#PHI:1030#Bcatra#40559#Botrytis_cinerea#unaffected_pathogenicity	1116	2e-08	57.4
	Q874F3#PHI:391#Abc2#318829#Magnaporthe_oryzae#unaffected_pathogenicity	1032	8e-08	55.5
	Q874F3#PHI:391#Abc2#318829#Magnaporthe_oryzae#unaffected_pathogenicity	1074	2e-06	50.8
	Q7MVN8#PHI:9164#Pg_rs04465_(pg1010)#837#Porphyromonas_gingivalis#reduced_virulence	206	2e-06	50.1
	Q7MVN8#PHI:9164#Pg_rs04465_(pg1010)#837#Porphyromonas_gingivalis#reduced_virulence	217	5e-06	48.5
tr|A0A066WSY1|A0A066WSY1_COLSU	F0XP73#PHI:2693#Gcabc-g1#226899#Grosmannia_clavigera#reduced_virulence	1522	0	1536
	F0XP73#PHI:2693#Gcabc-g1#226899#Grosmannia_clavigera#reduced_virulence	836	4e-18	89.7
	Q96WW9#PHI:258#Gpabc1#5128#Fusarium_sambucinum#reduced_virulence	1481	0	1517
	E9RBG1#PHI:4230_PHI:8901#Abcb_Abcg1#746128#Aspergillus_fumigatus#reduced_virulence_unaffected_pathogenicity	1494	0	1515
	G2WTP4#PHI:12017#Vdag_01167#27337#Verticillium_dahliae#unaffected_pathogenicity	1512	0	1514
	I1RL06#PHI:3697_PHI:3925#Fgabc1_Fgabc3#5518#Fusarium_graminearum#reduced_virulence	1487	0	1510
	A0A0G4LQQ7#PHI:12018#Vlabcg1a_(bn1708_013935)#27337#Verticillium_dahliae#increased_virulence_(hypervirulence)	1505	0	1498
	O13407#PHI:132#Abc1#318829#Magnaporthe_oryzae#reduced_virulence	1543	0	1459
	Q4X006#PHI:4229#Abca#746128#Aspergillus_fumigatus#unaffected_pathogenicity	1497	0	1440
	Q96VL9#PHI:543#Bcatrd#40559#Botrytis_cinerea#unaffected_pathogenicity	1477	0	1439
	A5H456#PHI:867_PHI:1159#Mgatr7#1047171#Zymoseptoria_tritici#unaffected_pathogenicity_chemistry_target:_sensitivity_to_chemical	1811	0	1284
	Q04182#PHI:2815#Pdr15#4932#Saccharomyces_cerevisiae#unaffected_pathogenicity	1521	0	1268
	Q04182#PHI:2815#Pdr15#4932#Saccharomyces_cerevisiae#unaffected_pathogenicity	1523	5e-24	108
	Q9C1I7#PHI:310#Mgatr4#1047171#Zymoseptoria_tritici#reduced_virulence	1524	0	1200
	Q9UW03#PHI:202_PHI:1160_PHI:2309#Bcatrb#40559#Botrytis_cinerea#unaffected_pathogenicity_reduced_virulence_chemistry_target:_sensitivity_to_chemical	1439	0	872
	O60034#PHI:1030#Bcatra#40559#Botrytis_cinerea#unaffected_pathogenicity	1504	0	838
	Q874F3#PHI:391#Abc2#318829#Magnaporthe_oryzae#unaffected_pathogenicity	1470	0	825
	Q1G354#PHI:351#Fcabc1#5516#Fusarium_culmorum#reduced_virulence	364	2e-85	284
	P0A9X1#PHI:11007#Znuc#562#Escherichia_coli#reduced_virulence	194	1e-15	77.4
	Q7CIC2#PHI:11909#Znuc#632#Yersinia_pestis#reduced_virulence	197	2e-15	77
	A0A0H3JS81#PHI:6579#Vrad#1280#Staphylococcus_aureus#reduced_virulence	218	9e-13	68.6
	G4NDE1#PHI:1017_PHI:2067#Abc4#318829#Magnaporthe_oryzae#reduced_virulence_loss_of_pathogenicity	1474	3e-10	63.5
	G4NDE1#PHI:1017_PHI:2067#Abc4#318829#Magnaporthe_oryzae#reduced_virulence_loss_of_pathogenicity	672	7e-08	55.8
	Q3Y5V5#PHI:1018_PHI:2042#Abc3#318829#Magnaporthe_oryzae#loss_of_pathogenicity	603	2e-09	60.8
	Q3Y5V5#PHI:1018_PHI:2042#Abc3#318829#Magnaporthe_oryzae#loss_of_pathogenicity	1308	3e-08	57
	A0A0F6B5S9#PHI:10083#Stm14_rs15350#28901#Salmonella_enterica#unaffected_pathogenicity	199	3e-09	58.2
	Q8PM59#PHI:3412#Pstb#346#Xanthomonas_citri#loss_of_pathogenicity	246	6e-09	57.4
	Q53763#PHI:6324#Stpc#1280#Staphylococcus_aureus#unaffected_pathogenicity	201	1e-08	56.2
	Q8ZQE4#PHI:3928#Macb#28901#Salmonella_enterica#reduced_virulence	219	1e-08	57.8
	Q8DPC2#PHI:6319#Pota#1313#Streptococcus_pneumoniae#reduced_virulence	169	2e-08	56.6
	B2SRG1#PHI:1141#Raxb#347#Xanthomonas_oryzae#increased_virulence_(hypervirulence)	656	2e-07	54.3
	D2TR63#PHI:10536#Artp#67825#Citrobacter_rodentium#reduced_virulence	226	3e-07	52
	C0RL06#PHI:11542#B0446#29459#Brucella_melitensis#unaffected_pathogenicity	170	5e-07	51.6
	Q8Y6E0#PHI:9216#Virb_(lmo1747)#1639#Listeria_monocytogenes#reduced_virulence_unaffected_pathogenicity	220	6e-07	51.2
	A0A0H2VAW4#PHI:11343#C2515#562#Escherichia_coli#reduced_virulence	217	8e-07	50.8
	P77268#PHI:123651#Ddpd#562#Escherichia_coli#reduced_virulence	215	1e-06	50.8
	Q9K033#PHI:8623#Cab_(nmb0789)#487#Neisseria_meningitidis#unaffected_pathogenicity	202	1e-06	50.4
	P15031#PHI:8010_PHI:11754#Fece#562#Escherichia_coli#reduced_virulence_unaffected_pathogenicity	214	2e-06	49.7
	Q7NAX1#PHI:7715#Mga_0220#2096#Mycoplasmoides_gallisepticum#reduced_virulence	313	3e-06	50.1
	A0A0M2J080#PHI:6894#Sufc#28901#Salmonella_enterica#unaffected_pathogenicity	240	3e-06	49.3
	A0A0F6B0W5#PHI:10100#Stm14_rs07710_(sufc)#28901#Salmonella_enterica#reduced_virulence	240	3e-06	49.3
	Q8Z4H3#PHI:9461#Iroc#28901#Salmonella_enterica#reduced_virulence	565	8e-06	48.9
tr|A0A066XFV6|A0A066XFV6_COLSU	Q9UW03#PHI:202_PHI:1160_PHI:2309#Bcatrb#40559#Botrytis_cinerea#unaffected_pathogenicity_reduced_virulence_chemistry_target:_sensitivity_to_chemical	1439	0	2112
	O60034#PHI:1030#Bcatra#40559#Botrytis_cinerea#unaffected_pathogenicity	1525	0	1044
	Q874F3#PHI:391#Abc2#318829#Magnaporthe_oryzae#unaffected_pathogenicity	1474	0	999
	Q874F3#PHI:391#Abc2#318829#Magnaporthe_oryzae#unaffected_pathogenicity	1475	1e-31	134
	Q4X006#PHI:4229#Abca#746128#Aspergillus_fumigatus#unaffected_pathogenicity	1495	0	976
	F0XP73#PHI:2693#Gcabc-g1#226899#Grosmannia_clavigera#reduced_virulence	1529	0	929
	Q9C1I7#PHI:310#Mgatr4#1047171#Zymoseptoria_tritici#reduced_virulence	1518	0	927
	E9RBG1#PHI:4230_PHI:8901#Abcb_Abcg1#746128#Aspergillus_fumigatus#reduced_virulence_unaffected_pathogenicity	1494	0	924
	Q96VL9#PHI:543#Bcatrd#40559#Botrytis_cinerea#unaffected_pathogenicity	1462	0	922
	Q96VL9#PHI:543#Bcatrd#40559#Botrytis_cinerea#unaffected_pathogenicity	1501	1e-29	127
	Q04182#PHI:2815#Pdr15#4932#Saccharomyces_cerevisiae#unaffected_pathogenicity	1525	0	911
	G2WTP4#PHI:12017#Vdag_01167#27337#Verticillium_dahliae#unaffected_pathogenicity	1513	0	908
	Q96WW9#PHI:258#Gpabc1#5128#Fusarium_sambucinum#reduced_virulence	1463	0	898
	I1RL06#PHI:3697_PHI:3925#Fgabc1_Fgabc3#5518#Fusarium_graminearum#reduced_virulence	1487	0	898
	A0A0G4LQQ7#PHI:12018#Vlabcg1a_(bn1708_013935)#27337#Verticillium_dahliae#increased_virulence_(hypervirulence)	1506	0	882
	O13407#PHI:132#Abc1#318829#Magnaporthe_oryzae#reduced_virulence	1543	0	877
	O13407#PHI:132#Abc1#318829#Magnaporthe_oryzae#reduced_virulence	844	9e-19	91.7
	A5H456#PHI:867_PHI:1159#Mgatr7#1047171#Zymoseptoria_tritici#unaffected_pathogenicity_chemistry_target:_sensitivity_to_chemical	1811	0	841
	Q1G354#PHI:351#Fcabc1#5516#Fusarium_culmorum#reduced_virulence	365	6e-45	168
	Q1G354#PHI:351#Fcabc1#5516#Fusarium_culmorum#reduced_virulence	335	4e-11	65.1
	G4NDE1#PHI:1017_PHI:2067#Abc4#318829#Magnaporthe_oryzae#reduced_virulence_loss_of_pathogenicity	1474	4e-11	66.6
	A0A0H3JS81#PHI:6579#Vrad#1280#Staphylococcus_aureus#reduced_virulence	210	5e-10	60.1
	D2TR63#PHI:10536#Artp#67825#Citrobacter_rodentium#reduced_virulence	239	2e-08	55.8
	Q8ZQE4#PHI:3928#Macb#28901#Salmonella_enterica#reduced_virulence	204	4e-08	56.2
	Q8Y6E0#PHI:9216#Virb_(lmo1747)#1639#Listeria_monocytogenes#reduced_virulence_unaffected_pathogenicity	201	2e-07	52.8
	Q8DPC2#PHI:6319#Pota#1313#Streptococcus_pneumoniae#reduced_virulence	214	3e-07	53.1
	Q8DPC2#PHI:6319#Pota#1313#Streptococcus_pneumoniae#reduced_virulence	215	9e-06	48.1
	A0A0M2J080#PHI:6894#Sufc#28901#Salmonella_enterica#unaffected_pathogenicity	203	1e-06	50.1
	A0A0F6B0W5#PHI:10100#Stm14_rs07710_(sufc)#28901#Salmonella_enterica#reduced_virulence	203	1e-06	50.1
	Q9K033#PHI:8623#Cab_(nmb0789)#487#Neisseria_meningitidis#unaffected_pathogenicity	229	1e-06	50.1
	P0A9X1#PHI:11007#Znuc#562#Escherichia_coli#reduced_virulence	179	2e-06	49.7
	P9WQJ1#PHI:9596#Rv1273c#1772#Mycolicibacterium_smegmatis#increased_virulence_(hypervirulence)	548	3e-06	50.1
	P77268#PHI:123651#Ddpd#562#Escherichia_coli#reduced_virulence	286	5e-06	48.9
	C0RLV2#PHI:11545#B0779#29459#Brucella_melitensis#unaffected_pathogenicity	231	7e-06	48.1
tr|A0A066XQV5|A0A066XQV5_COLSU	A0A0D5BX39#PHI:4750#Chpma2#80884#Colletotrichum_higginsianum#loss_of_pathogenicity	1016	0	1701
	B3LDT4#PHI:1041#Lmpma1#5022#Leptosphaeria_maculans#loss_of_pathogenicity	1000	0	1145
	I1RVQ6#PHI:123070#Fgpma2_(fgsg_08343)#5518#Fusarium_graminearum#unaffected_pathogenicity	998	0	1069
	I1RCU4#PHI:123069#Fgpma1_(fgsg_01425)#5518#Fusarium_graminearum#reduced_virulence	920	0	751
	Q4WND5#PHI:10338_PHI:11766#Srca_(afu6g06740)#746128#Aspergillus_fumigatus#unaffected_pathogenicity_reduced_virulence	809	1e-54	203
	Q9P872#PHI:440#Pmr1#5476#Candida_albicans#reduced_virulence	798	2e-50	190
	Q669S4#PHI:7573#Mgtb#633#Yersinia_pseudotuberculosis#reduced_virulence	822	6e-47	179
	Q7CIZ1#PHI:7573#Mgtb#632#Yersinia_pestis#reduced_virulence	822	6e-47	179
	G4MNA5#PHI:2096#Calcium-transporting_atpase_3#318829#Magnaporthe_oryzae#loss_of_pathogenicity	821	8e-40	157
	G4MXG4#PHI:2095#Calcium-transporting_atpase_3#318829#Magnaporthe_oryzae#reduced_virulence	822	7e-36	145
	A0A076ZK37#PHI:7492#Vk055_1980#573#Klebsiella_pneumoniae#unaffected_pathogenicity	805	1e-31	131
	A0A076ZK37#PHI:7492#Vk055_1980#573#Klebsiella_pneumoniae#unaffected_pathogenicity	328	7e-17	84
	J4VXB0#PHI:7150#Eca1#176275#Beauveria_bassiana#reduced_virulence	756	2e-27	118
	J4VXB0#PHI:7150#Eca1#176275#Beauveria_bassiana#reduced_virulence	363	5e-19	90.9
	Q4WHC8#PHI:10337#Pmra_(afu2g05860)#746128#Aspergillus_fumigatus#unaffected_pathogenicity_reduced_virulence	841	2e-26	115
	Q4WHC8#PHI:10337#Pmra_(afu2g05860)#746128#Aspergillus_fumigatus#unaffected_pathogenicity_reduced_virulence	440	2e-11	66.2
	G4N471#PHI:2098#Calcium-transporting_atpase_3#318829#Magnaporthe_oryzae#loss_of_pathogenicity	849	1e-25	112
	G4N471#PHI:2098#Calcium-transporting_atpase_3#318829#Magnaporthe_oryzae#loss_of_pathogenicity	390	2e-16	82.8
	J4KLZ9#PHI:7155#Pmr1#176275#Beauveria_bassiana#reduced_virulence	840	9e-24	107
	J4KLZ9#PHI:7155#Pmr1#176275#Beauveria_bassiana#reduced_virulence	448	1e-13	73.9
	A0A0D5YKF1#PHI:8812#Copa_(abuw_2707)#470#Acinetobacter_baumannii#unaffected_pathogenicity_reduced_virulence	776	1e-23	105
	I1RW14#PHI:10615#Fgcrpa_(fgramph1_01g10037)#5518#Fusarium_graminearum#reduced_virulence	1038	6e-22	100
	G4MS02#PHI:123422#Pmc1_(mgg_02487)#318829#Magnaporthe_oryzae#unaffected_pathogenicity	1099	4e-20	95.1
	Q5AJ65#PHI:8866#Pmc1#5476#Candida_albicans#reduced_virulence	1072	8e-18	87.4
	Q5AJ65#PHI:8866#Pmc1#5476#Candida_albicans#reduced_virulence	502	5e-09	58.9
	J5JIF8#PHI:7153#Pmcc#176275#Beauveria_bassiana#reduced_virulence	913	1e-17	87
	J5JIF8#PHI:7153#Pmcc#176275#Beauveria_bassiana#reduced_virulence	499	4e-06	49.3
	Q60048#PHI:7386#Cada#1639#Listeria_monocytogenes#unaffected_pathogenicity_reduced_virulence	708	1e-17	86.7
	J4KMX0#PHI:7152#Pmcb#176275#Beauveria_bassiana#reduced_virulence	1063	2e-17	86.3
	J5K3K8#PHI:7151#Pmca#176275#Beauveria_bassiana#reduced_virulence	937	2e-17	85.9
	J5K3K8#PHI:7151#Pmca#176275#Beauveria_bassiana#reduced_virulence	482	2e-07	53.5
	P57698#PHI:4712#Kdpb#287#Pseudomonas_aeruginosa#reduced_virulence	589	9e-16	80.1
	Q99Z27#PHI:7043#Pmta#1314#Streptococcus_pyogenes#reduced_virulence	588	2e-15	79.3
	J9VQQ3#PHI:3801#Pmc1#5207#Cryptococcus_neoformans#reduced_virulence	1048	2e-15	79.3
	J9VQQ3#PHI:3801#Pmc1#5207#Cryptococcus_neoformans#reduced_virulence	654	5e-14	75.1
	Q8J286#PHI:244#Clap1#290576#Colletotrichum_lindemuthianum#loss_of_pathogenicity	1078	3e-15	79
	G4N2W2#PHI:2099#Pmc1#318829#Magnaporthe_oryzae#reduced_virulence_loss_of_pathogenicity	977	1e-14	77.4
	G4N2W2#PHI:2099#Pmc1#318829#Magnaporthe_oryzae#reduced_virulence_loss_of_pathogenicity	496	9e-07	51.2
	Q5AG51#PHI:11355#Ccc2#5476#Candida_albicans#reduced_virulence	1060	7e-14	74.7
	A0A0D2XH67#PHI:10695#Crpf_(foxg_03265)#5507#Fusarium_oxysporum#unaffected_pathogenicity_increased_virulence_(hypervirulence)	1037	1e-13	73.9
	A0A0D2XH67#PHI:10695#Crpf_(foxg_03265)#5507#Fusarium_oxysporum#unaffected_pathogenicity_increased_virulence_(hypervirulence)	762	2e-06	50.4
	D4F9X0#PHI:11870#Cada#636#Edwardsiella_tarda#reduced_virulence_unaffected_pathogenicity	726	5e-13	71.6
	Q9UVL6#PHI:6484#Crp1#5476#Candida_albicans#reduced_virulence	1118	6e-13	71.6
	B7VKI8#PHI:5275#Copa#212663#Vibrio_tasmaniensis#reduced_virulence	894	4e-12	68.6
	Q4WYE4#PHI:7168_PHI:123822#Crpa#746128#Aspergillus_fumigatus#reduced_virulence	1182	3e-11	65.9
	G4NI28#PHI:2100_PHI:9482#Spf1_Spf1_(mgg_12005)#318829#Magnaporthe_oryzae#reduced_virulence_loss_of_pathogenicity	882	2e-09	60.1
