# Supplementary material for: Dual-RNA-sequencing to elucidate the interactions between sorghum and Colletotrichum sublineola
Source: Front Fungal Biol. 2024 Aug 16;5:1437344. doi: 10.3389/ffunb.2024.1437344 (PMC11362643; doi:10.3389/ffunb.2024.1437344)
Supplement: Supplementary file 1 [file Datasheet1.zip › 06_Supp_Data_6_SC110vsSC1033_v1.xlsx]

## Sheet: PHI-BLAST-std_tsv_report (4)
C. sublineola query	PHIB-BLAST hit (evalue=1e-5) Sequence label format: PHI-base Accession#Gene Name#UniProt Accession#Pathogen Taxon ID#Pathogen Species#Phenotype	Total Score	E-value	Length
tr|A0A066WT23|A0A066WT23_COLSU	A0A098D1J7#PHI:2393#(o-methylsterigmatocystin_oxidoreductase)#5518#Fusarium_graminearum#increased_virulence_(hypervirulence)	527	0	546
	A0A0B5JJZ6#PHI:4608#Bxcyp33c4#6326#Bursaphelenchus_xylophilus#reduced_virulence	420	1e-30	122
	A0A0B5JGW8#PHI:4607_PHI:9537#Bxcyp33c9_Cyp-33c9#6326#Bursaphelenchus_xylophilus#reduced_virulence	464	2e-30	123
	A0A0B5J4U6#PHI:4609#Bxcyp33d3#6326#Bursaphelenchus_xylophilus#reduced_virulence	469	5e-26	110
	Q6WP49#PHI:438#Bcbot1_(cnd5)#40559#Botrytis_cinerea#reduced_virulence	477	2e-12	68.2
	I1RE80#PHI:3037#Fgerg5a#5518#Fusarium_graminearum#reduced_virulence	516	2e-12	68.6
	V9TM92#PHI:9266#Fum6#948311#Fusarium_proliferatum#reduced_virulence	366	6e-12	65.9
	A0A098DJ84#PHI:3038#Fgerg5b#5518#Fusarium_graminearum#reduced_virulence	483	2e-11	65.1
	I1S2J5#PHI:9040#Fgm1_(fgsg_10991)#5518#Fusarium_graminearum#reduced_virulence	456	1e-08	56.2
	G4MZG5#PHI:2191_PHI:123426#Mocyp51b_Cyp51b_(mgg_04432)#318829#Magnaporthe_oryzae#unaffected_pathogenicity_reduced_virulence	502	1e-08	56.2
	G2X6V8#PHI:6331#Vdcyp1#27337#Verticillium_dahliae#loss_of_pathogenicity	465	2e-08	55.1
	E2EAF6#PHI:2357#Cyp52x1#176275#Beauveria_bassiana#reduced_virulence	517	3e-07	51.6
	G2XIG8#PHI:7173#Hic-15#27337#Verticillium_dahliae#reduced_virulence	520	5e-07	50.8
	E5A7E1#PHI:10272#Abl1_(lema_t087750.1)#5022#Leptosphaeria_maculans#unaffected_pathogenicity	474	2e-06	48.9
	E9QY26#PHI:2535#Erg11b#746128#Aspergillus_fumigatus#lethal_unaffected_pathogenicity_loss_of_pathogenicity	443	5e-06	47.8
tr|A0A066X538|A0A066X538_COLSU	A0A0F6B0W7#PHI:10102#Stm14_rs07720_(sufs)#28901#Salmonella_enterica#reduced_virulence	253	2e-24	103
	A5IXL1#PHI:4210#Nifs#2110#Mycoplasmopsis_agalactiae#loss_of_pathogenicity	384	9e-17	80.9
	Q2T8I9#PHI:6887#Bth_ii0309#57975#Burkholderia_thailandensis#reduced_virulence	278	1e-05	46.6
tr|A0A066XIA4|A0A066XIA4_COLSU	B8NAR1#PHI:8760#Rtfa_(xp_002377748.1)#5059#Aspergillus_flavus#reduced_virulence	628	2e-104	331
	Q4WIG8#PHI:7074#Rtfa#746128#Aspergillus_fumigatus#reduced_virulence	607	9e-104	329
tr|A0A066XSD4|A0A066XSD4_COLSU	I1RZS5#PHI:2396#Gzsyn2#5518#Fusarium_graminearum#reduced_virulence	299	5e-133	384
	G2WRU5#PHI:7874#Vdsso1#27337#Verticillium_dahliae#reduced_virulence	305	1e-132	383
	A0A0E0RP23#PHI:2395#Gzsyn1#5518#Fusarium_graminearum#reduced_virulence	312	8e-40	145
tr|A0A066XN48|A0A066XN48_COLSU	I1RR00#PHI:1228#Fgsg_06502#5518#Fusarium_graminearum#lethal	547	0	764
tr|A0A066XXE3|A0A066XXE3_COLSU	A0A384JTB8#PHI:10366#Bcbgl2_(bcin_09g05460)#40559#Botrytis_cinerea#reduced_virulence	438	7e-19	89.7
	A0A7G1JLM6#PHI:123252#B9h01_rs05605#1307#Streptococcus_suis#reduced_virulence	480	2e-17	84.3
	A0A384JWC5#PHI:10367#Bcbgl3_(bcin_10g05590)#40559#Botrytis_cinerea#reduced_virulence	438	5e-09	58.2
	Q99324#PHI:191#Tom1#39703#Septoria_lycopersici#unaffected_pathogenicity	361	1e-08	56.6
	A0A384JSB2#PHI:10365#Bcbgl1_(bcin_09g02640)#40559#Botrytis_cinerea#reduced_virulence	369	4e-08	55.1
	Q4USG7#PHI:3282#Nagz#339#Xanthomonas_campestris#reduced_virulence	247	1e-07	52.4
	Q00903#PHI:24#Avenacinase#29850#Gaeumannomyces_graminis#unaffected_pathogenicity_loss_of_pathogenicity	355	3e-07	52
tr|A0A066XFU5|A0A066XFU5_COLSU	G4N8F9#PHI:9553#Moarf1#318829#Magnaporthe_oryzae#unaffected_pathogenicity	426	0	821
tr|A0A066WSG7|A0A066WSG7_COLSU	I1RYH0#PHI:6409#Fgcdc11#5518#Fusarium_graminearum#reduced_virulence	381	0	592
	Q4WUI1#PHI:4892#Aspa#746128#Aspergillus_fumigatus#unaffected_pathogenicity_increased_virulence_(hypervirulence)	353	5e-168	476
	Q8NJ85#PHI:282#Cdc11#5476#Candida_albicans#reduced_virulence	385	1e-81	257
	Q4WGK7#PHI:4893#Aspb#746128#Aspergillus_fumigatus#unaffected_pathogenicity_increased_virulence_(hypervirulence)	499	1e-60	205
	I1RT81#PHI:6410_PHI:6604#Fgcdc12_Facdc12(fgsg_07380)#5518_282267#Fusarium_graminearum_Fusarium_asiaticum#reduced_virulence	378	9e-59	197
	I1RMW3#PHI:6408_PHI:6603#Fgcdc3_Facdc3_(fgsg_05315.3)#5518_282267#Fusarium_graminearum_Fusarium_asiaticum#reduced_virulence	554	2e-58	200
	Q4WEI0#PHI:4894#Aspc#746128#Aspergillus_fumigatus#unaffected_pathogenicity_increased_virulence_(hypervirulence)	382	1e-53	183
	P39827#PHI:281#Cdc10#5476#Candida_albicans#reduced_virulence	304	5e-47	165
	Q4WTL8#PHI:4895#Aspd#746128#Aspergillus_fumigatus#unaffected_pathogenicity	316	4e-45	159
	I1RPQ7#PHI:6411#Fgcdc10#5518#Fusarium_graminearum#unaffected_pathogenicity	314	8e-45	158
	Q4WWT7#PHI:4896#Aspe#746128#Aspergillus_fumigatus#unaffected_pathogenicity	399	3e-12	66.6
tr|A0A066X398|A0A066X398_COLSU	J4VXB0#PHI:7150#Eca1#176275#Beauveria_bassiana#reduced_virulence	997	0	1611
	Q4WND5#PHI:10338_PHI:11766#Srca_(afu6g06740)#746128#Aspergillus_fumigatus#unaffected_pathogenicity_reduced_virulence	952	0	1499
	Q9P872#PHI:440#Pmr1#5476#Candida_albicans#reduced_virulence	911	1e-160	499
	A0A076ZK37#PHI:7492#Vk055_1980#573#Klebsiella_pneumoniae#unaffected_pathogenicity	875	4e-153	478
	J4KLZ9#PHI:7155#Pmr1#176275#Beauveria_bassiana#reduced_virulence	1031	7e-143	473
	Q4WHC8#PHI:10337#Pmra_(afu2g05860)#746128#Aspergillus_fumigatus#unaffected_pathogenicity_reduced_virulence	1049	4e-138	443
	G4N471#PHI:2098#Calcium-transporting_atpase_3#318829#Magnaporthe_oryzae#loss_of_pathogenicity	1058	2e-124	408
	G4MNA5#PHI:2096#Calcium-transporting_atpase_3#318829#Magnaporthe_oryzae#loss_of_pathogenicity	1011	2e-117	388
	G4MXG4#PHI:2095#Calcium-transporting_atpase_3#318829#Magnaporthe_oryzae#reduced_virulence	1038	9e-114	378
	J5JIF8#PHI:7153#Pmcc#176275#Beauveria_bassiana#reduced_virulence	968	1e-99	340
	J9VQQ3#PHI:3801#Pmc1#5207#Cryptococcus_neoformans#reduced_virulence	1126	3e-96	333
	J5K3K8#PHI:7151#Pmca#176275#Beauveria_bassiana#reduced_virulence	961	2e-89	311
	G4MS02#PHI:123422#Pmc1_(mgg_02487)#318829#Magnaporthe_oryzae#unaffected_pathogenicity	1086	5e-89	311
	Q5AJ65#PHI:8866#Pmc1#5476#Candida_albicans#reduced_virulence	1042	5e-86	301
	J4KMX0#PHI:7152#Pmcb#176275#Beauveria_bassiana#reduced_virulence	1095	4e-80	285
	Q669S4#PHI:7573#Mgtb#633#Yersinia_pseudotuberculosis#reduced_virulence	791	4e-79	277
	Q7CIZ1#PHI:7573#Mgtb#632#Yersinia_pestis#reduced_virulence	791	5e-79	277
	G4N2W2#PHI:2099#Pmc1#318829#Magnaporthe_oryzae#reduced_virulence_loss_of_pathogenicity	974	5e-77	274
	I1RCU4#PHI:123069#Fgpma1_(fgsg_01425)#5518#Fusarium_graminearum#reduced_virulence	394	1e-34	141
	I1RCU4#PHI:123069#Fgpma1_(fgsg_01425)#5518#Fusarium_graminearum#reduced_virulence	779	2e-26	115
	I1RVQ6#PHI:123070#Fgpma2_(fgsg_08343)#5518#Fusarium_graminearum#unaffected_pathogenicity	841	5e-33	136
	I1RVQ6#PHI:123070#Fgpma2_(fgsg_08343)#5518#Fusarium_graminearum#unaffected_pathogenicity	231	4e-10	62.4
	I1RVQ6#PHI:123070#Fgpma2_(fgsg_08343)#5518#Fusarium_graminearum#unaffected_pathogenicity	455	6e-08	55.5
	A0A0D5BX39#PHI:4750#Chpma2#80884#Colletotrichum_higginsianum#loss_of_pathogenicity	470	3e-30	127
	A0A0D5BX39#PHI:4750#Chpma2#80884#Colletotrichum_higginsianum#loss_of_pathogenicity	768	8e-24	107
	B3LDT4#PHI:1041#Lmpma1#5022#Leptosphaeria_maculans#loss_of_pathogenicity	753	3e-29	124
	B3LDT4#PHI:1041#Lmpma1#5022#Leptosphaeria_maculans#loss_of_pathogenicity	455	1e-25	112
	J5JJ15#PHI:7154#Spf1#176275#Beauveria_bassiana#reduced_virulence	883	5e-21	98.2
	B7VKI8#PHI:5275#Copa#212663#Vibrio_tasmaniensis#reduced_virulence	911	8e-21	97.4
	A0A0D5YKF1#PHI:8812#Copa_(abuw_2707)#470#Acinetobacter_baumannii#unaffected_pathogenicity_reduced_virulence	774	5e-18	88.2
	A0A0D5YKF1#PHI:8812#Copa_(abuw_2707)#470#Acinetobacter_baumannii#unaffected_pathogenicity_reduced_virulence	522	2e-09	60.1
	Q4WYP6#PHI:11765#Spfa_(afu3g13790)#746128#Aspergillus_fumigatus#unaffected_pathogenicity_reduced_virulence	891	6e-18	88.2
	Q8J286#PHI:244#Clap1#290576#Colletotrichum_lindemuthianum#loss_of_pathogenicity	1060	7e-17	84.7
	Q8J286#PHI:244#Clap1#290576#Colletotrichum_lindemuthianum#loss_of_pathogenicity	791	3e-10	62.8
	G4NI28#PHI:2100_PHI:9482#Spf1_Spf1_(mgg_12005)#318829#Magnaporthe_oryzae#reduced_virulence_loss_of_pathogenicity	890	1e-16	84
	D4F9X0#PHI:11870#Cada#636#Edwardsiella_tarda#reduced_virulence_unaffected_pathogenicity	721	3e-15	79
	D4F9X0#PHI:11870#Cada#636#Edwardsiella_tarda#reduced_virulence_unaffected_pathogenicity	446	2e-11	67
	Q99Z27#PHI:7043#Pmta#1314#Streptococcus_pyogenes#reduced_virulence	595	1e-14	76.6
	A0A0D2XH67#PHI:10695#Crpf_(foxg_03265)#5507#Fusarium_oxysporum#unaffected_pathogenicity_increased_virulence_(hypervirulence)	1037	1e-13	73.6
	A0A0D2XH67#PHI:10695#Crpf_(foxg_03265)#5507#Fusarium_oxysporum#unaffected_pathogenicity_increased_virulence_(hypervirulence)	787	4e-09	59.3
	P57698#PHI:4712#Kdpb#287#Pseudomonas_aeruginosa#reduced_virulence	599	5e-13	71.6
	Q5ADR3#PHI:123301#Drs2#5476#Candida_albicans#reduced_virulence	854	9e-13	71.2
	Q9UVL6#PHI:6484#Crp1#5476#Candida_albicans#reduced_virulence	1093	9e-13	71.2
	Q9UVL6#PHI:6484#Crp1#5476#Candida_albicans#reduced_virulence	846	3e-12	69.3
	I1RRL4#PHI:10692#Fgdnfb_(fgsg_06743)#5518#Fusarium_graminearum#unaffected_pathogenicity_reduced_virulence	1080	1e-12	70.9
	Q60048#PHI:7386#Cada#1639#Listeria_monocytogenes#unaffected_pathogenicity_reduced_virulence	692	2e-12	70.1
	I1RW14#PHI:10615#Fgcrpa_(fgramph1_01g10037)#5518#Fusarium_graminearum#reduced_virulence	1038	2e-12	69.7
	I1RW14#PHI:10615#Fgcrpa_(fgramph1_01g10037)#5518#Fusarium_graminearum#reduced_virulence	763	5e-08	55.8
	G4NGP6#PHI:2097#Neo1#318829#Magnaporthe_oryzae#loss_of_pathogenicity	1127	6e-12	68.6
	Q5AG51#PHI:11355#Ccc2#5476#Candida_albicans#reduced_virulence	1032	7e-12	68.2
	Q5AG51#PHI:11355#Ccc2#5476#Candida_albicans#reduced_virulence	789	7e-09	58.5
	I1RMF9#PHI:9157_PHI:10691#Fgneo1_(fgsg_05149)_Fgdnfd_(fgsg_05149)#5518#Fusarium_graminearum#reduced_virulence	1107	5e-11	65.5
	Q4WYE4#PHI:7168_PHI:123822#Crpa#746128#Aspergillus_fumigatus#reduced_virulence	870	1e-10	64.7
	Q4WYE4#PHI:7168_PHI:123822#Crpa#746128#Aspergillus_fumigatus#reduced_virulence	1210	1e-09	61.2
tr|A0A066XFB4|A0A066XFB4_COLSU	A0A384JWC5#PHI:10367#Bcbgl3_(bcin_10g05590)#40559#Botrytis_cinerea#reduced_virulence	461	5e-47	179
	A0A384JWC5#PHI:10367#Bcbgl3_(bcin_10g05590)#40559#Botrytis_cinerea#reduced_virulence	698	1e-11	67
	Q99324#PHI:191#Tom1#39703#Septoria_lycopersici#unaffected_pathogenicity	485	9e-47	177
	Q99324#PHI:191#Tom1#39703#Septoria_lycopersici#unaffected_pathogenicity	802	6e-33	135
	A0A384JTB8#PHI:10366#Bcbgl2_(bcin_09g05460)#40559#Botrytis_cinerea#reduced_virulence	450	5e-46	176
	A0A384JTB8#PHI:10366#Bcbgl2_(bcin_09g05460)#40559#Botrytis_cinerea#reduced_virulence	813	6e-23	103
	A0A384JDM0#PHI:10368#Bcbgl4_(bcin_03g08710)#40559#Botrytis_cinerea#reduced_virulence	421	6e-44	169
	A0A384JDM0#PHI:10368#Bcbgl4_(bcin_03g08710)#40559#Botrytis_cinerea#reduced_virulence	667	3e-15	78.6
	Q00903#PHI:24#Avenacinase#29850#Gaeumannomyces_graminis#unaffected_pathogenicity_loss_of_pathogenicity	426	4e-41	160
	Q00903#PHI:24#Avenacinase#29850#Gaeumannomyces_graminis#unaffected_pathogenicity_loss_of_pathogenicity	793	4e-27	116
	A0A384JSB2#PHI:10365#Bcbgl1_(bcin_09g02640)#40559#Botrytis_cinerea#reduced_virulence	435	1e-40	159
	A0A384JSB2#PHI:10365#Bcbgl1_(bcin_09g02640)#40559#Botrytis_cinerea#reduced_virulence	803	3e-28	120
tr|A0A066XUL6|A0A066XUL6_COLSU	Q9Y8A2#PHI:255#Fum1_(fum5)#5127#Fusarium_fujikuroi#unaffected_pathogenicity	1294	0	758
	Q9Y8A2#PHI:255#Fum1_(fum5)#5127#Fusarium_fujikuroi#unaffected_pathogenicity	2574	5e-58	222
	Q9Y8A2#PHI:255#Fum1_(fum5)#5127#Fusarium_fujikuroi#unaffected_pathogenicity	1990	5e-16	83.6
	F9XFI6#PHI:8596#Ztpks7#1047171#Zymoseptoria_tritici#unaffected_pathogenicity	1304	0	644
	F9XFI6#PHI:8596#Ztpks7#1047171#Zymoseptoria_tritici#unaffected_pathogenicity	2379	2e-46	183
	D2E9X0#PHI:2379#Dep5#29001#Alternaria_brassicicola#reduced_virulence_unaffected_pathogenicity	1229	0	641
	D2E9X0#PHI:2379#Dep5#29001#Alternaria_brassicicola#reduced_virulence_unaffected_pathogenicity	2351	5e-40	162
	I1RHS7#PHI:723_PHI:727#Pks1_Pks17#5518#Fusarium_graminearum#unaffected_pathogenicity	1251	2e-168	578
	I1RHS7#PHI:723_PHI:727#Pks1_Pks17#5518#Fusarium_graminearum#unaffected_pathogenicity	2564	3e-40	163
	I1RHS7#PHI:723_PHI:727#Pks1_Pks17#5518#Fusarium_graminearum#unaffected_pathogenicity	1959	3e-06	51.2
	A0A0D2YG10#PHI:6936#Fub1#5507#Fusarium_oxysporum#reduced_virulence	1300	6e-163	559
	A0A0D2YG10#PHI:6936#Fub1#5507#Fusarium_oxysporum#reduced_virulence	2402	4e-37	153
	A0A0D2YG10#PHI:6936#Fub1#5507#Fusarium_oxysporum#reduced_virulence	1842	9e-10	63.2
	E5A7D9#PHI:10273#Pks5_(lema_t087730.1)#5022#Leptosphaeria_maculans#unaffected_pathogenicity	1183	2e-161	555
	E5A7D9#PHI:10273#Pks5_(lema_t087730.1)#5022#Leptosphaeria_maculans#unaffected_pathogenicity	2559	2e-34	144
	W7MT31#PHI:3387#Fveg_12523#117187#Fusarium_verticillioides#unaffected_pathogenicity	1226	4e-161	554
	W7MT31#PHI:3387#Fveg_12523#117187#Fusarium_verticillioides#unaffected_pathogenicity	2401	3e-36	150
	W7MT31#PHI:3387#Fveg_12523#117187#Fusarium_verticillioides#unaffected_pathogenicity	1841	3e-08	58.2
	A0A1W5T7B8#PHI:7243_PHI:123922#Pks15#176275#Beauveria_bassiana#reduced_virulence_increased_virulence_(hypervirulence)	1050	1e-158	545
	A0A1W5T7B8#PHI:7243_PHI:123922#Pks15#176275#Beauveria_bassiana#reduced_virulence_increased_virulence_(hypervirulence)	2268	3e-33	140
	A0A1W5T7B8#PHI:7243_PHI:123922#Pks15#176275#Beauveria_bassiana#reduced_virulence_increased_virulence_(hypervirulence)	1697	6e-06	50.4
	A0A194WAB9#PHI:11042#Pks39_(vm1g_09018)#105487#Valsa_mali#unaffected_pathogenicity	1240	5e-156	539
	A0A194WAB9#PHI:11042#Pks39_(vm1g_09018)#105487#Valsa_mali#unaffected_pathogenicity	2568	3e-28	124
	A0A194WAB9#PHI:11042#Pks39_(vm1g_09018)#105487#Valsa_mali#unaffected_pathogenicity	1581	4e-06	50.8
	Q2VLJ2#PHI:714#Pks4_(zea1)#5518#Fusarium_graminearum#unaffected_pathogenicity	1356	2e-155	535
	Q2VLJ2#PHI:714#Pks4_(zea1)#5518#Fusarium_graminearum#unaffected_pathogenicity	2343	7e-48	188
	Q92217#PHI:55#Pks1#5016#Bipolaris_maydis#reduced_virulence	1220	1e-153	531
	Q92217#PHI:55#Pks1#5016#Bipolaris_maydis#reduced_virulence	2516	1e-49	194
	B1GVX7#PHI:2290#Bcboa6#40559#Botrytis_cinerea#reduced_virulence	1156	2e-148	514
	B1GVX7#PHI:2290#Bcboa6#40559#Botrytis_cinerea#reduced_virulence	2454	4e-28	123
	I1RUB2#PHI:719#Gzfus1#5518#Fusarium_graminearum#unaffected_pathogenicity	1170	2e-146	511
	I1RUB2#PHI:719#Gzfus1#5518#Fusarium_graminearum#unaffected_pathogenicity	2437	5e-34	143
	Q6RKG2#PHI:2425#Pks2#5016#Bipolaris_maydis#reduced_virulence	1142	1e-142	494
	Q6RKG2#PHI:2425#Pks2#5016#Bipolaris_maydis#reduced_virulence	2129	7e-31	132
	F9XQ63#PHI:8597#Ztpks8#1047171#Zymoseptoria_tritici#unaffected_pathogenicity	1306	4e-141	492
	F9XQ63#PHI:8597#Ztpks8#1047171#Zymoseptoria_tritici#unaffected_pathogenicity	2445	2e-38	157
	Q6ZX14#PHI:325#Ace1#318829#Magnaporthe_oryzae#effector_(plant_avirulence_determinant)	1169	6e-139	487
	Q6ZX14#PHI:325#Ace1#318829#Magnaporthe_oryzae#effector_(plant_avirulence_determinant)	2507	5e-29	126
	A0A2U9ACM3#PHI:123921#Pks14#176275#Beauveria_bassiana#increased_virulence_(hypervirulence)	1211	4e-138	482
	A0A2U9ACM3#PHI:123921#Pks14#176275#Beauveria_bassiana#increased_virulence_(hypervirulence)	2405	9e-33	139
	A0A1R3RGK0#PHI:10950#Pks#40993#Aspergillus_carbonarius#unaffected_pathogenicity	1177	4e-125	441
	A0A1R3RGK0#PHI:10950#Pks#40993#Aspergillus_carbonarius#unaffected_pathogenicity	2527	4e-29	126
	A0A1R3RGK0#PHI:10950#Pks#40993#Aspergillus_carbonarius#unaffected_pathogenicity	1965	5e-08	57.4
	A0A0H3LPZ5#PHI:9189#Bb_rs14645_(bb2918)#518#Bordetella_bronchiseptica#unaffected_pathogenicity	1095	1e-109	390
	A0A0H3LPZ5#PHI:9189#Bb_rs14645_(bb2918)#518#Bordetella_bronchiseptica#unaffected_pathogenicity	2484	1e-25	115
	G1XU04#PHI:5276#Aol_s00215g283#2813651#Orbilia_oligospora#increased_virulence_(hypervirulence)	980	3e-106	377
	G1XU04#PHI:5276#Aol_s00215g283#2813651#Orbilia_oligospora#increased_virulence_(hypervirulence)	1753	3e-21	100
	A0A075TRC0#PHI:3299_PHI:4505#Patk_Pepatk#27334#Penicillium_expansum#unaffected_pathogenicity	972	1e-101	362
	A0A075TRC0#PHI:3299_PHI:4505#Patk_Pepatk#27334#Penicillium_expansum#unaffected_pathogenicity	1635	9e-21	99.4
	P9WQE7#PHI:7220#Ppsa#1773#Mycobacterium_tuberculosis#reduced_virulence	913	5e-100	358
	P9WQE7#PHI:7220#Ppsa#1773#Mycobacterium_tuberculosis#reduced_virulence	1689	9e-13	72.8
	P9WQE9#PHI:7221#Pks2#1773#Mycobacterium_tuberculosis#reduced_virulence	1122	3e-99	357
	P9WQE9#PHI:7221#Pks2#1773#Mycobacterium_tuberculosis#reduced_virulence	1952	6e-22	103
	Q0V687#PHI:3324#Sn477#13684#Parastagonospora_nodorum#unaffected_pathogenicity	977	3e-98	351
	Q0V687#PHI:3324#Sn477#13684#Parastagonospora_nodorum#unaffected_pathogenicity	1576	5e-14	77
	B9JV05#PHI:2895#F-avi4330#373#Agrobacterium_vitis#loss_of_pathogenicity	1050	1e-95	345
	B9JV05#PHI:2895#F-avi4330#373#Agrobacterium_vitis#loss_of_pathogenicity	2489	5e-34	143
	Q6RKH3#PHI:726#Pks7#5518#Fusarium_graminearum#unaffected_pathogenicity	413	8e-90	301
	I1RJE8#PHI:721#Grs1#5518#Fusarium_graminearum#unaffected_pathogenicity	1209	3e-89	323
	Q63KU5#PHI:7014#Glbc#28450#Burkholderia_pseudomallei#increased_virulence_(hypervirulence)	3060	4e-81	298
	Q63KU5#PHI:7014#Glbc#28450#Burkholderia_pseudomallei#increased_virulence_(hypervirulence)	3790	1e-14	79
	I6ZFI8#PHI:9106#Pksi#5599#Alternaria_alternata#reduced_virulence	1266	2e-79	290
	Q0TX07#PHI:4776#Snpks19#13684#Parastagonospora_nodorum#unaffected_pathogenicity	1266	1e-78	288
	J4KMV6#PHI:9753#Bbpksp#176275#Beauveria_bassiana#reduced_virulence	1383	2e-78	288
	Q6RKI8#PHI:5280#Bcpks12#40559#Botrytis_cinerea#unaffected_pathogenicity	1054	9e-78	286
	V9W6M6#PHI:3090#Pama#1464#Paenibacillus_larvae#reduced_virulence	1834	3e-77	285
	V9W6M6#PHI:3090#Pama#1464#Paenibacillus_larvae#reduced_virulence	2399	9e-12	69.7
	A0A194VUA1#PHI:11038#Pks11_(vm1g_03093)#105487#Valsa_mali#unaffected_pathogenicity	1520	1e-75	280
	J4UHQ6#PHI:5037#Ops1#176275#Beauveria_bassiana#reduced_virulence	1211	3e-75	278
	F8R4Y0#PHI:2311_PHI:2587_PHI:2608#Pks_Acrts2#5530_5599#Metarhizium_anisopliae_Alternaria_alternata#increased_virulence_(hypervirulence)_reduced_virulence	1219	2e-73	272
	F9XMW3#PHI:8593#Ztpks1#1047171#Zymoseptoria_tritici#unaffected_pathogenicity	1414	4e-73	271
	A0A098DQH7#PHI:722#Pgl1#5518#Fusarium_graminearum#unaffected_pathogenicity	1512	5e-73	271
	Q2VLJ3#PHI:713#Pks13_(zea2)#5518#Fusarium_graminearum#unaffected_pathogenicity	1230	5e-72	267
	Q6RKH5#PHI:728#Pks5#5518#Fusarium_graminearum#unaffected_pathogenicity	415	1e-71	249
	Q4WQZ5#PHI:10463#Tpcc#746128#Aspergillus_fumigatus#unaffected_pathogenicity	1290	2e-71	265
	C9W7X1#PHI:3933_PHI:9080#Cgpks1#31870#Colletotrichum_graminicola#loss_of_pathogenicity_reduced_virulence	1525	3e-71	265
	Q6RKI7#PHI:5279#Bcpks13#40559#Botrytis_cinerea#unaffected_pathogenicity	1541	9e-71	263
	P79068#PHI:40#Pks1#5462#Colletotrichum_lagenaria#reduced_virulence	1525	3e-69	259
	G2WRK7#PHI:11562#Vdpks1_(vdag_00190)#27337#Verticillium_dahliae#reduced_virulence	1236	2e-68	256
	G8DNT0#PHI:2260#Pks1#45130#Bipolaris_sorokiniana#unaffected_pathogenicity	1189	3e-68	255
	Q0UI00#PHI:7000#Elca#13684#Parastagonospora_nodorum#reduced_virulence	1049	3e-67	251
	A0A2I6AXF9#PHI:123144#Clpks18#5503#Curvularia_lunata#reduced_virulence_unaffected_pathogenicity	1122	7e-67	251
	N1PC72#PHI:8770#Cfpks1#5499#Fulvia_fulva#unaffected_pathogenicity	1185	8e-67	250
	O60026#PHI:116_PHI:10460#Pksp#746128#Aspergillus_fumigatus#reduced_virulence_unaffected_pathogenicity	1256	9e-67	250
	B0XVQ6#PHI:7335#Pksp#746128#Aspergillus_fumigatus#unaffected_pathogenicity	1256	2e-66	249
	O59897#PHI:101#Alb1#746128#Aspergillus_fumigatus#reduced_virulence	1256	2e-66	249
	Q4WZA8#PHI:6891#Pksp#746128#Aspergillus_fumigatus#reduced_virulence_unaffected_pathogenicity	1256	2e-66	249
	I1RF58#PHI:720#Aur1#5518#Fusarium_graminearum#unaffected_pathogenicity	1118	1e-65	246
	X5IFG8#PHI:3025#Rnpks1#77044#Rosellinia_necatrix#unaffected_pathogenicity	1255	1e-65	246
	Q66SY0#PHI:3990#Pks12#5518#Fusarium_graminearum#unaffected_pathogenicity	1124	1e-65	246
	Q6DQW3#PHI:433#Ctb1#29003#Cercospora_nicotianae#reduced_virulence	1267	2e-65	246
	Q9Y7A7#PHI:238#Wdpks1#5970#Exophiala_dermatitidis#reduced_virulence	1237	2e-64	243
	A0A194VXQ8#PHI:11039#Pks16_(vm1g_03769)#105487#Valsa_mali#unaffected_pathogenicity	1355	2e-64	242
	Q6RKH8#PHI:729#Pks2#5518#Fusarium_graminearum#unaffected_pathogenicity	390	2e-62	222
	A0A194W5I0#PHI:11041#Pks31_(vm1g_07355)#105487#Valsa_mali#unaffected_pathogenicity	1252	6e-55	212
	A0A194VYT4#PHI:11040#Pks23_(vm1g_05383)#105487#Valsa_mali#unaffected_pathogenicity	1233	7e-54	208
	V9TKV7#PHI:9265#Fum1#948311#Fusarium_proliferatum#reduced_virulence	195	2e-52	185
	Q0P7J3#PHI:7840#Clbc#562#Escherichia_coli#unaffected_pathogenicity	506	2e-48	187
	Q6RKG9#PHI:725#Pks11#5518#Fusarium_graminearum#unaffected_pathogenicity	161	9e-42	153
	Q6RKH4#PHI:718#Pks6#5518#Fusarium_graminearum#unaffected_pathogenicity	180	4e-39	146
	A0A177DDY0#PHI:11975#Tas1_(cc77draft_941807)#5599#Alternaria_alternata#reduced_virulence	1543	1e-31	134
	G4N137#PHI:11879#Tas1_(mgg_07803)#318829#Magnaporthe_oryzae#unaffected_pathogenicity_reduced_virulence	1678	1e-31	134
	A0A0T9DH93#PHI:7219#Mas#1773#Mycobacterium_tuberculosis#reduced_virulence	350	2e-20	96.3
	P9WQD6#PHI:4196#Kasb#1773#Mycobacterium_tuberculosis#reduced_virulence	412	4e-14	75.5
	I1RSU2#PHI:724_PHI:730#Pks9_Ksa1#5518#Fusarium_graminearum#unaffected_pathogenicity	423	1e-12	71.2
	A0A0H2XCV9#PHI:123734_PHI:123729#Fabb_(xc_3652)#339#Xanthomonas_campestris#increased_virulence_(hypervirulence)	398	1e-10	64.7
tr|A0A066WYT5|A0A066WYT5_COLSU	P95830#PHI:6986#Dnaj#1313#Streptococcus_pneumoniae#reduced_virulence	62	5e-06	47
tr|A0A066XDE8|A0A066XDE8_COLSU	V6RAN7#PHI:1639#Gzwing011#5518#Fusarium_graminearum#unaffected_pathogenicity	797	5e-66	235
tr|A0A066WW04|A0A066WW04_COLSU	A0A384JU41#PHI:9149#Bcbag1_(bcin10g01250.1/bc1g_05107)#40559#Botrytis_cinerea#reduced_virulence	293	9e-66	218
	I1S2R1#PHI:1423#Gzc2h091#5518#Fusarium_graminearum#unaffected_pathogenicity	564	1e-13	72
tr|A0A066XR58|A0A066XR58_COLSU	G4N6R6#PHI:7113#Moerr2#318829#Magnaporthe_oryzae#unaffected_pathogenicity	316	5e-162	460
	G4MRH1#PHI:7112#Moerr1#318829#Magnaporthe_oryzae#reduced_virulence	212	1e-36	132
tr|A0A066XSW3|A0A066XSW3_COLSU	A0A0D1E1M6#PHI:11413_PHI:11415#Umag_03597_Cib1#5270#Ustilago_maydis#unaffected_pathogenicity_reduced_virulence	488	3e-39	149
	G4MZG5#PHI:2191_PHI:123426#Mocyp51b_Cyp51b_(mgg_04432)#318829#Magnaporthe_oryzae#unaffected_pathogenicity_reduced_virulence	501	6e-12	66.2
	I6YDU0#PHI:2907_PHI:9824#Cyp51a#5518#Fusarium_graminearum#unaffected_pathogenicity_reduced_virulence	504	1e-11	65.5
	I1RJR2#PHI:12031#Fgcyp51a#5518#Fusarium_graminearum#reduced_virulence	504	1e-11	65.5
	I1RBR4#PHI:2908_PHI:9825#Cyp51b#5518#Fusarium_graminearum#unaffected_pathogenicity_reduced_virulence	504	4e-10	60.5
	I1S2J5#PHI:9040#Fgm1_(fgsg_10991)#5518#Fusarium_graminearum#reduced_virulence	504	9e-10	59.3
	I1S2M5#PHI:2909#Cyp51c#5518#Fusarium_graminearum#reduced_virulence_unaffected_pathogenicity	476	1e-09	58.9
	Q4QGX0#PHI:3258#C14dm#5664#Leishmania_major#reduced_virulence	447	2e-09	58.2
	P10613#PHI:8030_PHI:8187_PHI:10625_PHI:11160#Erg11_Caerg11#5476#Candida_albicans#loss_of_pathogenicity_unaffected_pathogenicity_reduced_virulence	488	5e-09	57
	B3V1X9#PHI:9803#Cyp51a#746128#Aspergillus_fumigatus#unaffected_pathogenicity	489	8e-09	56.6
	Q4WNT5#PHI:2534#Erg11a#746128#Aspergillus_fumigatus#lethal_unaffected_pathogenicity_loss_of_pathogenicity	489	1e-08	55.8
	V9TM92#PHI:9266#Fum6#948311#Fusarium_proliferatum#reduced_virulence	364	2e-08	55.1
	L7WLT2#PHI:9826#Cyp51c#5518#Fusarium_graminearum#reduced_virulence	335	2e-08	55.1
	E9QY26#PHI:2535#Erg11b#746128#Aspergillus_fumigatus#lethal_unaffected_pathogenicity_loss_of_pathogenicity	486	2e-08	55.1
	Q6WP49#PHI:438#Bcbot1_(cnd5)#40559#Botrytis_cinerea#reduced_virulence	488	9e-07	49.7
	G4MRP8#PHI:2190_PHI:123425#Mocyp51a_Cyp51a_(mgg_04628)#318829#Magnaporthe_oryzae#reduced_virulence	486	3e-06	48.1
	A0A098D1J7#PHI:2393#(o-methylsterigmatocystin_oxidoreductase)#5518#Fusarium_graminearum#increased_virulence_(hypervirulence)	473	4e-06	47.8
tr|A0A066X444|A0A066X444_COLSU	A0A1B7Y7A9#PHI:11709#Chhxt1_(xp_018156460)#80884#Colletotrichum_higginsianum#unaffected_pathogenicity	486	5e-54	191
	A0A1B7Y872#PHI:11711#Chhxt3_(xp_018156754)#80884#Colletotrichum_higginsianum#unaffected_pathogenicity	515	2e-51	184
	H1V442#PHI:11710#Chhxt2_(xp_018161470)#80884#Colletotrichum_higginsianum#unaffected_pathogenicity	496	9e-51	182
	G4N740#PHI:4024#Most1#318829#Magnaporthe_oryzae#unaffected_pathogenicity	495	2e-50	181
	H1UYP0#PHI:11712#Chhxt4_(xp_018158593)#80884#Colletotrichum_higginsianum#reduced_virulence	503	1e-49	179
	A0A1B7XWH6#PHI:11714#Chhxt6_(xp_018152627)#80884#Colletotrichum_higginsianum#reduced_virulence	495	1e-47	173
	Q6FNU3#PHI:123450#Cgsnf3_(cagl0j09020g)#5478#Candida_glabrata#reduced_virulence	579	1e-47	176
	V6R9L0#PHI:12013#Fgsp1_(fgsg_05042)#5518#Fusarium_graminearum#reduced_virulence	485	4e-47	171
	Q83EH4#PHI:9510#Cbu_0347#777#Coxiella_burnetii#unaffected_pathogenicity	458	2e-44	163
	H1VJG6#PHI:11713#Chhxt5_(xp_018154077)#80884#Colletotrichum_higginsianum#unaffected_pathogenicity	528	2e-40	152
	J9VQA5#PHI:2968#Hxs1#5207#Cryptococcus_neoformans#reduced_virulence	488	5e-40	150
	J9VW71#PHI:9423#Cnag_06986#5207#Cryptococcus_neoformans#reduced_virulence	483	7e-34	132
	J9VXU6#PHI:9425#Itr4_(cnag_05662)#5207#Cryptococcus_neoformans#reduced_virulence	578	3e-27	114
	Q5ZUY9#PHI:6381#Iolt#446#Legionella_pneumophila#reduced_virulence	463	4e-27	112
	Q5XTQ5#PHI:538#Frt1#40559#Botrytis_cinerea#unaffected_pathogenicity	549	1e-22	99.8
	I1RL30#PHI:1094#Fgsg_04610#5518#Fusarium_graminearum#unaffected_pathogenicity	521	2e-20	92.8
	J9VMW8#PHI:3457#Pho84#5207#Cryptococcus_neoformans#reduced_virulence	519	1e-17	84
	Q4PBY9#PHI:2240_PHI:4586#Srt1#5270#Ustilago_maydis#reduced_virulence	490	2e-17	83.2
tr|A0A066XCX9|A0A066XCX9_COLSU	A0A063C0A1#PHI:9163#Uvbi-1#1159556#Ustilaginoidea_virens#loss_of_pathogenicity	278	6e-06	45.8
tr|A0A066WYV1|A0A066WYV1_COLSU	A0A098DMZ8#PHI:1432#Gzc2h100#5518#Fusarium_graminearum#unaffected_pathogenicity	441	6e-177	507
	B0XU15#PHI:123465#C2h2_finger_domain_protein_(afub_019830)#746128#Aspergillus_fumigatus#reduced_virulence	481	8e-56	194
tr|A0A066X2N8|A0A066X2N8_COLSU	Q697D5#PHI:367#Mrb1#5270#Ustilago_maydis#reduced_virulence	274	2e-32	122
tr|A0A066XIJ8|A0A066XIJ8_COLSU	G4NAT2#PHI:11084#Momob1_(mgg_03151)#318829#Magnaporthe_oryzae#reduced_virulence	191	1e-13	68.6
tr|A0A066X0D2|A0A066X0D2_COLSU	C6ZRH8#PHI:2976#Cgopt1#474922#Colletotrichum_gloeosporioides#reduced_virulence	733	6e-125	394
tr|A0A066XM65|A0A066XM65_COLSU	L7JCL9#PHI:10459#Gtb1#318829#Magnaporthe_oryzae#reduced_virulence	562	0	718
tr|A0A066XCA4|A0A066XCA4_COLSU	A0A4T0VYD8#PHI:123892#Atg8#80884#Colletotrichum_higginsianum#unaffected_pathogenicity	121	8e-78	229
	H9B3V9#PHI:3669#Vdatg8#27337#Verticillium_dahliae#unaffected_pathogenicity	121	1e-75	223
	A0A0D2Y8P9#PHI:7588#Foatg8#5507#Fusarium_oxysporum#reduced_virulence	116	7e-74	219
	W7MMQ7#PHI:123073#Fvatg8_(fveg_11401)#117187#Fusarium_verticillioides#reduced_virulence	116	8e-74	219
	A0A063BP02#PHI:10657#Uvatg8#1159556#Ustilaginoidea_virens#reduced_virulence	121	2e-73	218
	N4X184#PHI:11787#Atg8#5016#Bipolaris_maydis#reduced_virulence	116	2e-73	218
	A0A177DD11#PHI:123292#Aaatg8#5599#Alternaria_alternata#reduced_virulence	116	2e-73	218
	A7E8H4#PHI:123573#Ssatg8#5180#Sclerotinia_sclerotiorum#reduced_virulence	116	4e-73	217
	A6RPU4#PHI:8034#Bcatg8#40559#Botrytis_cinerea#reduced_virulence	116	1e-72	216
	Q51MW4#PHI:768_PHI:2061_PHI:2076#Atg8_Moatg8#318829#Magnaporthe_oryzae#loss_of_pathogenicity	118	4e-70	209
	B6VCT7#PHI:596_PHI:2139#Atg8#318829#Magnaporthe_oryzae#loss_of_pathogenicity	118	2e-69	208
	P0CO54#PHI:9137#Atg8#5207#Cryptococcus_neoformans#reduced_virulence_unaffected_pathogenicity	120	7e-67	201
	J9VF50#PHI:10005_PHI:10329#Atg8_(cnag_00816)#5207#Cryptococcus_neoformans#reduced_virulence	120	7e-67	201
	Q4P2U6#PHI:2497#Atg8#5270#Ustilago_maydis#reduced_virulence_loss_of_pathogenicity	116	1e-64	195
	A0A140GPJ1#PHI:7729#Bxatg8#6326#Bursaphelenchus_xylophilus#reduced_virulence	119	2e-37	125
tr|A0A066X7D3|A0A066X7D3_COLSU	I1RA81#PHI:1198#(sc_ssk2/ssk22)#5518#Fusarium_graminearum#reduced_virulence	1341	0	2085
	E9EW91#PHI:5435#Mero-ssk2#568076#Metarhizium_robertsii#reduced_virulence	1349	0	2010
	Q4WT11#PHI:3323#Sskb#746128#Aspergillus_fumigatus#loss_of_pathogenicity	1402	0	1415
	Q7Z9J3#PHI:296#Czk3#135779#Cercospora_zeae-maydis#reduced_virulence	1360	0	1298
	G4NDR3#PHI:777_PHI:11532#Mgg_00883_Momck1_(mgg_00883)#318829#Magnaporthe_oryzae#loss_of_pathogenicity_reduced_virulence_increased_virulence_(hypervirulence)	1507	6e-54	206
	A0A097BQG4#PHI:5539#Cpbck1#5116#Cryphonectria_parasitica#reduced_virulence	1588	7e-54	206
	A0A098E1W1#PHI:1195#(sc_bck1)#5518#Fusarium_graminearum#reduced_virulence	1849	1e-52	202
	X0KCM6#PHI:4681#Fobck1#5507#Fusarium_oxysporum#reduced_virulence	1766	4e-52	200
	W7MFP3#PHI:5270#Fvbck1#117187#Fusarium_verticillioides#reduced_virulence	1760	4e-52	200
	E9EX34#PHI:5434#Mero-bck1#568076#Metarhizium_robertsii#reduced_virulence	1639	8e-52	199
	A7F066#PHI:123161#Ssbck1_(ss1g_10983)#5180#Sclerotinia_sclerotiorum#reduced_virulence	1600	9e-50	192
	F2Z6H2#PHI:493#Ste11#5478#Candida_glabrata#reduced_virulence	671	4e-48	183
	A0A1C3YJP1#PHI:1186#(sc_cdc15)#5518#Fusarium_graminearum#reduced_virulence	303	1e-46	182
	Q9HFT9#PHI:476#Ste11alpha#5207#Cryptococcus_neoformans#reduced_virulence	1204	2e-46	181
	Q8J230#PHI:6069#Kpp4#5270#Ustilago_maydis#loss_of_pathogenicity	1382	1e-45	179
	G4NGK7#PHI:2161_PHI:11082#01-Sep_Mosep1_(mgg_04100)#318829#Magnaporthe_oryzae#loss_of_pathogenicity_reduced_virulence	315	1e-45	179
	I1RNY7#PHI:1181#(sc_kic1)#5518#Fusarium_graminearum#reduced_virulence	271	4e-43	167
	A0A1D8PGY4#PHI:11639#Ste11#5476#Candida_albicans#reduced_virulence_unaffected_pathogenicity	815	6e-43	168
	G4N7X0#PHI:418_PHI:2119_PHI:8262#Mst11_Mst11p#318829#Magnaporthe_oryzae#loss_of_pathogenicity_reduced_virulence_unaffected_pathogenicity	914	8e-43	168
	B8N3S2#PHI:9913#Aflbck1#5059#Aspergillus_flavus#reduced_virulence	220	2e-42	157
	B6VCT9#PHI:2484#Ste11#40559#Botrytis_cinerea#loss_of_pathogenicity	956	3e-42	167
	E9EU30#PHI:5433#Mero-ste11#568076#Metarhizium_robertsii#unaffected_pathogenicity	893	6e-42	166
	A0A0E0SIZ6#PHI:1016_PHI:1191_PHI:3376#Ste11_(sc_ste11)_Fgste11#5518#Fusarium_graminearum#loss_of_pathogenicity_reduced_virulence	904	2e-41	164
	M2TIY7#PHI:4778#Csste11#45130#Bipolaris_sorokiniana#loss_of_pathogenicity	954	3e-39	157
	C6KEF4#PHI:1073_PHI:2123#Ste11_Mgste11p#1047171#Zymoseptoria_tritici#loss_of_pathogenicity	923	6e-38	153
	C6L683#PHI:2397#Chste11#5016#Bipolaris_maydis#loss_of_pathogenicity	956	7e-38	153
	Q6IWN3#PHI:528#Cla4#5270#Ustilago_maydis#loss_of_pathogenicity	808	1e-37	151
	Q9UV59#PHI:676#Ste20alpha#5207#Cryptococcus_neoformans#lethal_reduced_virulence	624	2e-37	149
	Q9HEW5#PHI:678#Ste20alpha#5207#Cryptococcus_neoformans#unaffected_pathogenicity_lethal	624	7e-37	147
	Q9HEW2#PHI:679#Ste20a#5207#Cryptococcus_neoformans#unaffected_pathogenicity_lethal	622	1e-36	146
	Q4WNS1#PHI:11734#Seph#746128#Aspergillus_fumigatus#loss_of_pathogenicity	327	1e-35	146
	Q7Z8E9#PHI:518#Mst20#318829#Magnaporthe_oryzae#unaffected_pathogenicity	885	3e-35	144
	M2UKY5#PHI:9194#Ste20#5016#Bipolaris_maydis#unaffected_pathogenicity	825	8e-35	142
	P0CY23#PHI:461#Cst20#5476#Candida_albicans#reduced_virulence	1205	1e-34	143
	A0A0E0SFK2#PHI:1272#Fgsg_09492#5518#Fusarium_graminearum#unaffected_pathogenicity	829	2e-34	141
	Q4WHP3#PHI:9261#Paka_(afu2g04680)#746128#Aspergillus_fumigatus#reduced_virulence	785	2e-34	141
	B8N4E0#PHI:9901#Aflste20_(afla_035530)#5059#Aspergillus_flavus#reduced_virulence	818	8e-34	139
	I1RT48#PHI:1216#Fgsg_07344#5518#Fusarium_graminearum#reduced_virulence	279	1e-33	137
	Q8X1F0#PHI:680#Pak1#5207#Cryptococcus_neoformans#reduced_virulence	635	2e-33	137
	M2UDZ5#PHI:9195#Cla4#5016#Bipolaris_maydis#reduced_virulence	864	3e-33	138
	A0A1C3YKT9#PHI:1202#(sc_cla4)#5518#Fusarium_graminearum#reduced_virulence	836	8e-33	136
	O14427#PHI:85#Cla4#5476#Candida_albicans#reduced_virulence	935	1e-32	136
	A0A1D8PET2#PHI:6803#Cla4#5476#Candida_albicans#unaffected_pathogenicity	940	1e-32	136
	C6KEF5#PHI:1076_PHI:2127#Ste20_Mgste20p#1047171#Zymoseptoria_tritici#unaffected_pathogenicity	806	1e-32	135
	Q4P5N0#PHI:382_PHI:2233#Smu1#5270#Ustilago_maydis#reduced_virulence	723	2e-32	134
	Q96UH9#PHI:519#Chm1#318829#Magnaporthe_oryzae#reduced_virulence	836	4e-32	134
	G4NIX0#PHI:123876#Gin4_(mgg_02810)#318829#Magnaporthe_oryzae#unaffected_pathogenicity	386	7e-32	134
	Q5AP71#PHI:427#Tpk1#5476#Candida_albicans#unaffected_pathogenicity	377	8e-32	129
	Q4WTS2#PHI:6474#Cla4#746128#Aspergillus_fumigatus#unaffected_pathogenicity	817	9e-32	132
	C5MB73#PHI:7810#Catpk1_(ctrg_03315)#5482#Candida_tropicalis#loss_of_pathogenicity_unaffected_pathogenicity	377	1e-31	129
	B0B5Z9#PHI:1037#Cla4#5111#Claviceps_purpurea#loss_of_pathogenicity	819	1e-31	132
	G2XWG3#PHI:6949#Bccla4#40559#Botrytis_cinerea#loss_of_pathogenicity	832	2e-31	132
	A0A226BL10#PHI:8767#Rad53#5207#Cryptococcus_neoformans#unaffected_pathogenicity_reduced_virulence	482	2e-31	130
	I1RSK0#PHI:1257#Fgsg_07121#5518#Fusarium_graminearum#unaffected_pathogenicity	552	3e-31	130
	Q9Y880#PHI:188#Snf1#5017#Bipolaris_zeicola#reduced_virulence	326	2e-30	129
	C0H5W3#PHI:2370#Bcpka1#40559#Botrytis_cinerea#reduced_virulence	434	2e-30	126
	V6RFV4#PHI:1230#Fgsg_06959#5518#Fusarium_graminearum#lethal	377	2e-30	125
	I1RAE2#PHI:1241#Fgsg_00469#5518#Fusarium_graminearum#unaffected_pathogenicity	446	3e-30	125
	F9X6J7#PHI:1044#Mgtpk2#1047171#Zymoseptoria_tritici#reduced_virulence	408	4e-30	125
	C5M7A4#PHI:7811#Catpk2_(ctrg_01736)#5482#Candida_tropicalis#loss_of_pathogenicity_unaffected_pathogenicity	369	7e-30	124
	I1RN31#PHI:1223#Fgsg_05393#5518#Fusarium_graminearum#lethal	322	9e-30	122
	A0A194WD53#PHI:11524#Vm1g_09934_(vmsnf1)#105487#Valsa_mali#reduced_virulence	337	1e-29	125
	Q8J129#PHI:371#Pkac1#746128#Aspergillus_fumigatus#reduced_virulence	449	1e-29	123
	M9RZ23#PHI:123397#Stpkac1#93612#Exserohilum_turcicum#reduced_virulence	436	2e-29	123
	F8SA27#PHI:11323#Pkac#5599#Alternaria_alternata#reduced_virulence	416	2e-29	123
	Q9P932#PHI:428#Tpk2#5476#Candida_albicans#reduced_virulence	355	2e-29	122
	A7E437#PHI:123160#Ssmkk1_(ss1g_00059)#5180#Sclerotinia_sclerotiorum#reduced_virulence	482	2e-29	122
	O42793#PHI:146#Ct-pkac#5466#Colletotrichum_trifolii#loss_of_pathogenicity	493	3e-29	122
	Q75T36#PHI:341#Cpk1#5462#Colletotrichum_lagenaria#loss_of_pathogenicity	481	3e-29	122
	B0LW64#PHI:2317#Aapk1#5599#Alternaria_alternata#reduced_virulence	438	4e-29	122
	I1RSW5#PHI:1199_PHI:3087#(sc_tpk2)_Cpk1#5518#Fusarium_graminearum#reduced_virulence_loss_of_pathogenicity	553	4e-29	123
	Q1HGK2#PHI:1058#Mosnf1#318829#Magnaporthe_oryzae#reduced_virulence	392	9e-29	123
	G4NEB4#PHI:3173#Mosnf1#318829#Magnaporthe_oryzae#loss_of_pathogenicity	392	9e-29	123
	G4N7T3#PHI:2162_PHI:7725#Cpka#318829#Magnaporthe_oryzae#reduced_virulence_unaffected_pathogenicity	502	9e-29	121
	Q4WSF6#PHI:6084#Saka#746128#Aspergillus_fumigatus#reduced_virulence	309	1e-28	119
	B0XR80#PHI:123498#Saka#746128#Aspergillus_fumigatus#increased_virulence_(hypervirulence)	309	1e-28	119
	B2ZAW3#PHI:3989#Cpkk3#5116#Cryphonectria_parasitica#unaffected_pathogenicity	571	1e-28	122
	Q01143#PHI:36#Cpka#318829#Magnaporthe_oryzae#loss_of_pathogenicity	502	1e-28	120
	Q9UV51#PHI:153#Osm1#318829#Magnaporthe_oryzae#unaffected_pathogenicity	309	1e-28	119
	G4MWY5#PHI:2113#Kin4#318829#Magnaporthe_oryzae#reduced_virulence_loss_of_pathogenicity	602	2e-28	122
	A0A068BFA5#PHI:4468#Mkka#35717#Epichloe_festucae#increased_virulence_(hypervirulence)	513	2e-28	120
	Q92207#PHI:149_PHI:9769_PHI:10024_PHI:11021#Hog1#5476#Candida_albicans#reduced_virulence_loss_of_pathogenicity_unaffected_pathogenicity_increased_virulence_(hypervirulence)	315	3e-28	118
	X0JSI1#PHI:4680#Fomkk2#5507#Fusarium_oxysporum#reduced_virulence	507	3e-28	119
	E5ADK1#PHI:4169#Lmsnf1#5022#Leptosphaeria_maculans#loss_of_pathogenicity	326	4e-28	121
	Q4WJD1#PHI:6670#Scha#746128#Aspergillus_fumigatus#loss_of_pathogenicity	757	4e-28	121
	E9F0W4#PHI:5432#Mero-mkk1/2#568076#Metarhizium_robertsii#reduced_virulence	536	5e-28	119
	I1S4P4#PHI:1217#Fgsg_00792#5518#Fusarium_graminearum#reduced_virulence	552	6e-28	121
	E9EJ96#PHI:5431#Mero-pbs2#568076#Metarhizium_robertsii#reduced_virulence	580	6e-28	120
	I1RYF8#PHI:1236#Fgsg_09408#5518#Fusarium_graminearum#lethal	299	7e-28	120
	E9E8J3#PHI:3263#Masnf1#92637#Metarhizium_acridum#reduced_virulence	330	7e-28	120
	G2XG03#PHI:5536#Vdhog1#27337#Verticillium_dahliae#reduced_virulence	309	8e-28	116
	Q56R42#PHI:497#Hog1#5207#Cryptococcus_neoformans#reduced_virulence	309	1e-27	116
	I1RB79#PHI:1249#Fgsg_00786#5518#Fusarium_graminearum#unaffected_pathogenicity	395	1e-27	118
	K9FTS6#PHI:8735#Hog1_(pdig_79560)#36651#Penicillium_digitatum#reduced_virulence_unaffected_pathogenicity	309	1e-27	116
	I1RWQ0#PHI:1240_PHI:3088#Fgsg_08729_Cpk2#5518#Fusarium_graminearum#unaffected_pathogenicity_loss_of_pathogenicity	317	1e-27	116
	A0A098DGM6#PHI:1184_PHI:6974#(sc_gin4-like)_Gil1#5518#Fusarium_graminearum#reduced_virulence	392	1e-27	120
	I1RWL6#PHI:1190#(sc_pbs2)#5518#Fusarium_graminearum#reduced_virulence	566	1e-27	119
	G5EHP7#PHI:7724#Cpk2#318829#Magnaporthe_oryzae#unaffected_pathogenicity_reduced_virulence	333	1e-27	116
	A1IVT7#PHI:1031#Bcsak1#40559#Botrytis_cinerea#reduced_virulence	309	2e-27	115
	Q4WCS9#PHI:6476#Gin4#746128#Aspergillus_fumigatus#reduced_virulence	371	2e-27	119
	L7JE74#PHI:3132#Mosch9#318829#Magnaporthe_oryzae#reduced_virulence	778	2e-27	119
	I1S1V3#PHI:1238#Fgsg_10725#5518#Fusarium_graminearum#lethal	511	2e-27	118
	Q875L0#PHI:342#Cpmk1#5116#Cryphonectria_parasitica#reduced_virulence	309	3e-27	114
	I1RAE5#PHI:1208_PHI:3131#(sc_sch9)_Fgsch9#5518#Fusarium_graminearum#reduced_virulence	770	4e-27	118
	A0A0E0SGT0#PHI:1194_PHI:3917#Fgmkk1#5518#Fusarium_graminearum#reduced_virulence	505	4e-27	116
	Q5AHG6#PHI:2557#Casch9p#5476#Candida_albicans#reduced_virulence	669	4e-27	117
	A0A0D2XQS0#PHI:6317_PHI:10250#Hog1_Hog1_(foxg_06318)#5507#Fusarium_oxysporum#reduced_virulence	309	4e-27	114
	D3J126#PHI:12184#Aahog1#5599#Alternaria_alternata#reduced_virulence	309	5e-27	114
	Q1KTF2#PHI:1043#Mghog1#1047171#Zymoseptoria_tritici#loss_of_pathogenicity	309	5e-27	114
	E9EYM7#PHI:5427#Mero-hog1#568076#Metarhizium_robertsii#reduced_virulence	309	5e-27	114
	P0C431#PHI:1005_PHI:2327#Fghog1_Hog1#5518#Fusarium_graminearum#reduced_virulence_unaffected_pathogenicity	309	5e-27	114
	I1RS33#PHI:1250#Fgsg_06940#5518#Fusarium_graminearum#unaffected_pathogenicity	413	7e-27	116
	Q6PWX2#PHI:7280#Hog1#176275#Beauveria_bassiana#reduced_virulence	309	1e-26	113
	A0A0A2LNP0#PHI:123382#Picamk1_(pitc_025800)#40296#Penicillium_italicum#reduced_virulence	387	1e-26	115
	I1RT36#PHI:1200_PHI:4587#(gsk3)_Fgk3#5518#Fusarium_graminearum#reduced_virulence_loss_of_pathogenicity	343	1e-26	113
	G4YTW4#PHI:3530#Psmpk7#67593#Phytophthora_sojae#reduced_virulence	806	2e-26	116
	Q99079#PHI:100#Adr1#5270#Ustilago_maydis#loss_of_pathogenicity	385	2e-26	112
	A0A0D2XGR3#PHI:10251#Pbs2_(foxg_03107)#5507#Fusarium_oxysporum#reduced_virulence	573	2e-26	115
	I1RAA6#PHI:1256#Fgsg_00433#5518#Fusarium_graminearum#unaffected_pathogenicity	582	3e-26	115
	Q0UGB6#PHI:1084#Cpkc#13684#Parastagonospora_nodorum#reduced_virulence	396	3e-26	114
	A0A226B923#PHI:8768#Chk1#5207#Cryptococcus_neoformans#unaffected_pathogenicity_reduced_virulence	290	3e-26	112
	Q6FIU2#PHI:4625_PHI:8395#Cghog1#5478#Candida_glabrata#reduced_virulence_unaffected_pathogenicity	312	3e-26	112
	I1RP88#PHI:1226#Fgsg_05845#5518#Fusarium_graminearum#lethal	544	5e-26	114
	I1RZP6#PHI:1197_PHI:3862#(snf1)_Fgsnf1#5518#Fusarium_graminearum#reduced_virulence	319	5e-26	114
	M2SJ60#PHI:4779#Cshog1#45130#Bipolaris_sorokiniana#reduced_virulence_unaffected_pathogenicity	309	6e-26	110
	Q4W6D3#PHI:2365#Hog1#5016#Bipolaris_maydis#reduced_virulence	309	7e-26	110
	Q99078#PHI:402_PHI:2224_PHI:6068#Fuz7#5270#Ustilago_maydis#loss_of_pathogenicity_unaffected_pathogenicity_reduced_virulence	418	7e-26	111
	A0A0E0SKT2#PHI:1252#Fgsg_05764#5518#Fusarium_graminearum#unaffected_pathogenicity	285	8e-26	114
	G4N7H1#PHI:2112_PHI:3177#Tos3_Motos3#318829#Magnaporthe_oryzae#unaffected_pathogenicity_reduced_virulence	401	1e-25	112
	G4N6Z6#PHI:11085_PHI:11537#Momkk1_(mgg_06482)#318829#Magnaporthe_oryzae#unaffected_pathogenicity_reduced_virulence	505	1e-25	111
	Q0U4L8#PHI:7568#Hog1#13684#Parastagonospora_nodorum#unaffected_pathogenicity	309	1e-25	110
	A0A063BQI0#PHI:9481#Uvcdc2_(kdb_12816.1)#1159556#Ustilaginoidea_virens#reduced_virulence	307	1e-25	109
	I1RD19#PHI:1251#Fgsg_01506#5518#Fusarium_graminearum#unaffected_pathogenicity	287	1e-25	111
	A0A177DXD7#PHI:123754#Camk1#5599#Alternaria_alternata#reduced_virulence	287	2e-25	110
	Q6FPF2#PHI:4626#Cgslt2#5478#Candida_glabrata#unaffected_pathogenicity	327	2e-25	109
	G4MY59#PHI:3179#Mokin1#318829#Magnaporthe_oryzae#reduced_virulence	419	2e-25	113
	G2X6S4#PHI:3479#Vdcla4#27337#Verticillium_dahliae#reduced_virulence	828	2e-25	112
	I1RA20#PHI:1244#Fgsg_00337#5518#Fusarium_graminearum#unaffected_pathogenicity	277	2e-25	109
	T4N9Q8#PHI:10256#Prkc#1496#Clostridioides_difficile#unaffected_pathogenicity	243	2e-25	111
	A9Z1V6#PHI:1083_PHI:2272#Cpkb#13684#Parastagonospora_nodorum#unaffected_pathogenicity	284	2e-25	109
	A0A177D3T1#PHI:123755#Camk2#5599#Alternaria_alternata#reduced_virulence	447	2e-25	111
	Q4WSZ7#PHI:8521#Kin1#746128#Aspergillus_fumigatus#unaffected_pathogenicity	445	3e-25	112
	A0A098DTI0#PHI:1180#(sc_sat4)#5518#Fusarium_graminearum#reduced_virulence	491	3e-25	110
	Q8J2N0#PHI:301#Fosnf1#5507#Fusarium_oxysporum#reduced_virulence	316	3e-25	111
	O93876#PHI:3987#Cpkk1#5116#Cryphonectria_parasitica#reduced_virulence	509	4e-25	110
	L7IT41#PHI:6327#Momkk1#318829#Magnaporthe_oryzae#reduced_virulence	674	4e-25	111
	I1RA39#PHI:1205#(sc_cdc15)#5518#Fusarium_graminearum#reduced_virulence	310	4e-25	111
	A0A384K316#PHI:12196#Bcsnf1_(bcin14g03370)#40559#Botrytis_cinerea#reduced_virulence	324	5e-25	111
	I1RCF7#PHI:1220#Fgsg_01271#5518#Fusarium_graminearum#lethal	244	6e-25	111
	G4NH08#PHI:7117#Mogsk1#318829#Magnaporthe_oryzae#loss_of_pathogenicity	342	7e-25	107
	A0A0E0SDV0#PHI:1207_PHI:3178#Fgkin1#5518#Fusarium_graminearum#reduced_virulence	505	7e-25	111
	A0A1C3YKR8#PHI:1211#(sc_ctk1)#5518#Fusarium_graminearum#reduced_virulence	930	8e-25	110
	P52497#PHI:7073#Snf1#5476#Candida_albicans#lethal	324	8e-25	109
	I1RJM9#PHI:1221#Fgsg_04054#5518#Fusarium_graminearum#lethal	341	9e-25	108
	Q4I5U9#PHI:1231_PHI:1492#Fgsg_07409_Gzhmg024#5518#Fusarium_graminearum#lethal_unaffected_pathogenicity	339	9e-25	108
	I1RQ67#PHI:1255#Fgsg_06206#5518#Fusarium_graminearum#unaffected_pathogenicity	604	1e-24	110
	Q9HFW0#PHI:227#Pka1#5207#Cryptococcus_neoformans#reduced_virulence_loss_of_pathogenicity	462	1e-24	108
	Q8NIK9#PHI:370#Pka2#5207#Cryptococcus_neoformans#reduced_virulence	505	3e-24	107
	C4YLK8#PHI:462#Hst7#5476#Candida_albicans#unaffected_pathogenicity	450	4e-24	107
	A0A0E0S2Z7#PHI:1266_PHI:4942#Fgsg_03132_Cdc2b#5518#Fusarium_graminearum#unaffected_pathogenicity_lethal	307	6e-24	104
	D0F0C3#PHI:7670#Psfuz7#27350#Puccinia_striiformis#reduced_virulence	272	7e-24	104
	E9EWM2#PHI:5430#Mero-ste7#568076#Metarhizium_robertsii#reduced_virulence	326	1e-23	105
	J9VH94#PHI:2955#Pkh2-02#5207#Cryptococcus_neoformans#loss_of_pathogenicity	747	1e-23	107
	I1RKH9#PHI:1177#Nrc-2#5518#Fusarium_graminearum#reduced_virulence	548	1e-23	106
	A0A140GPJ0#PHI:7728#Bxatg1#6326#Bursaphelenchus_xylophilus#reduced_virulence	218	2e-23	106
	Q52EB3#PHI:2035_PHI:2069_PHI:8612_PHI:11533#Atg1_Moatg1_Atg_1_Moatg1_(mgg_06393)#318829#Magnaporthe_oryzae#loss_of_pathogenicity_increased_virulence_(hypervirulence)_reduced_virulence	347	2e-23	106
	Q00LS5#PHI:1082_PHI:2271#Cpka#13684#Parastagonospora_nodorum#reduced_virulence_unaffected_pathogenicity	273	3e-23	102
	Q5K995#PHI:360#Kin1#5207#Cryptococcus_neoformans#reduced_virulence	411	3e-23	105
	I1RW16#PHI:1178_PHI:4941#(sc_cdc28)_Cdc2a#5518#Fusarium_graminearum#reduced_virulence_lethal_loss_of_pathogenicity	307	4e-23	102
	G1WZF5#PHI:123295#Aopkc_(aol_s00006g6)#2813651#Orbilia_oligospora#reduced_virulence	307	5e-23	101
	B0Y462#PHI:123499#Mpkc#746128#Aspergillus_fumigatus#increased_virulence_(hypervirulence)	310	1e-22	100
	A6RYB8#PHI:6159#Bcatg1#40559#Botrytis_cinerea#loss_of_pathogenicity_reduced_virulence	329	1e-22	103
	I1RNG8#PHI:1176#(sc_atg1)#5518#Fusarium_graminearum#reduced_virulence	340	2e-22	103
	A0A1C3YKS2#PHI:1183#(sc_cmk1/cmk2)#5518#Fusarium_graminearum#reduced_virulence	281	2e-22	99.8
	O59918#PHI:158#Ukc1#5270#Ustilago_maydis#reduced_virulence	518	3e-22	101
	J9VRC4#PHI:9998_PHI:10322#Atg1_(cnag_05005)#5207#Cryptococcus_neoformans#unaffected_pathogenicity_reduced_virulence	286	3e-22	102
	A0A098E3Q0#PHI:1265#Fgsg_05549#5518#Fusarium_graminearum#unaffected_pathogenicity	357	4e-22	99.4
	A0A0E0RTV8#PHI:1239#Fgsg_02399#5518#Fusarium_graminearum#unaffected_pathogenicity	309	4e-22	98.6
	A0A1D8PT38#PHI:10022_PHI:11019#Cek2#5476#Candida_albicans#increased_virulence_(hypervirulence)_reduced_virulence_unaffected_pathogenicity	340	5e-22	98.6
	Q8NKF8#PHI:376#Sch9#5207#Cryptococcus_neoformans#reduced_virulence	533	5e-22	101
	H1VKZ0#PHI:6716#Chste7#80884#Colletotrichum_higginsianum#loss_of_pathogenicity	329	7e-22	100
	G4NEB8#PHI:417_PHI:2120#Mst7_Mst7p#318829#Magnaporthe_oryzae#loss_of_pathogenicity	323	7e-22	98.6
	Q4WVG0#PHI:5065#Pkca#746128#Aspergillus_fumigatus#unaffected_pathogenicity	1072	8e-22	101
	P0CP70#PHI:9135#Atg1#5207#Cryptococcus_neoformans#increased_virulence_(hypervirulence)_unaffected_pathogenicity	286	1e-21	100
	I1RZQ2#PHI:1004_PHI:1179_PHI:3377#Ste7_(sc_ste7)_Fgste7#5518#Fusarium_graminearum#loss_of_pathogenicity_reduced_virulence	323	1e-21	99
	I1RWG6#PHI:1187#(sc_dbf2/dbf20)#5518#Fusarium_graminearum#reduced_virulence	593	1e-21	99.8
	B0YDG1#PHI:11735#Afub_095460_(sidb)#746128#Aspergillus_fumigatus#loss_of_pathogenicity	513	3e-21	98.6
	Q59Z32#PHI:2554#Rck2#5476#Candida_albicans#reduced_virulence	450	3e-21	98.2
	A0A1C3YLM4#PHI:1260#Fgsg_07816#5518#Fusarium_graminearum#unaffected_pathogenicity	348	3e-21	98.6
	B5TM01#PHI:2158#Mocmk1#318829#Magnaporthe_oryzae#reduced_virulence	278	3e-21	96.3
	C5MK57#PHI:1072_PHI:2124#Ste7_Mgste7p#1047171#Zymoseptoria_tritici#loss_of_pathogenicity	332	3e-21	97.1
	I1RZ37#PHI:1237#Fgsg_09660#5518#Fusarium_graminearum#lethal	1084	4e-21	99
	P87248#PHI:109#Clk1#290576#Colletotrichum_lindemuthianum#reduced_virulence	316	5e-21	98.2
	G4NJ37#PHI:11083#Modbf2_(mgg_02757)#318829#Magnaporthe_oryzae#reduced_virulence	597	6e-21	97.8
	Q9UQZ1#PHI:165#Cgmek1_(emk1)#474922#Colletotrichum_gloeosporioides#loss_of_pathogenicity	319	7e-21	96.7
	I1RN43#PHI:1268#Fgsg_05406#5518#Fusarium_graminearum#unaffected_pathogenicity	389	2e-20	95.1
	R9RJ65#PHI:4155_PHI:8151_PHI:12068_PHI:123559#Stk#1307#Streptococcus_suis#reduced_virulence	231	2e-20	96.3
	G1X9C7#PHI:11980#Aolatg1_(aol_s00076g234)#2813651#Orbilia_oligospora#reduced_virulence	265	2e-20	96.3
	M3AFB7#PHI:8002#Slt2#1873960#Pseudocercospora_fijiensis#reduced_virulence	330	3e-20	93.6
	Q9Y7W4#PHI:172#Crk1#5476#Candida_albicans#loss_of_pathogenicity	351	4e-20	95.1
	Q4WUN7#PHI:6085#Mpkc#746128#Aspergillus_fumigatus#reduced_virulence	265	4e-20	92.8
	J4VTY1#PHI:7279#Mpk3#176275#Beauveria_bassiana#reduced_virulence	324	4e-20	92.8
	Q4P0K0#PHI:2498#Atg1#5270#Ustilago_maydis#reduced_virulence_loss_of_pathogenicity	267	6e-20	95.1
	Q8NJW8#PHI:515#Ukb1#5270#Ustilago_maydis#reduced_virulence	735	6e-20	95.1
	Q8J0E1#PHI:246#Cpmk2#5111#Claviceps_purpurea#reduced_virulence	328	8e-20	92.4
	S8A502#PHI:9454#Mhslt2_(xp_011115715)#430498#Dactylellina_haptotyla#loss_of_pathogenicity	326	9e-20	92
	I1RC85#PHI:1204#(sc_cbk1)#5518#Fusarium_graminearum#reduced_virulence	509	9e-20	94
	Q6GX81#PHI:3988#Cpkk2#5116#Cryphonectria_parasitica#reduced_virulence	324	2e-19	92.4
	Q5K2R7#PHI:393#Cpcot1#5111#Claviceps_purpurea#loss_of_pathogenicity	525	2e-19	92.8
	N4VA68#PHI:6971#Cocbk1#5465#Colletotrichum_orbiculare#reduced_virulence	524	2e-19	92.8
	A0A482CLE6#PHI:9220#Abste7_(mh559277)#29001#Alternaria_brassicicola#reduced_virulence	329	2e-19	91.7
	A0A0E0RU69#PHI:1258#Fgsg_12149#5518#Fusarium_graminearum#unaffected_pathogenicity	269	2e-19	92.4
	E9ESS9#PHI:5428#Mero-slt2#568076#Metarhizium_robertsii#loss_of_pathogenicity	328	4e-19	90.1
	D3J127#PHI:2318#Aaslt2#5599#Alternaria_alternata#reduced_virulence	328	4e-19	90.1
	G1XP67#PHI:9453_PHI:123293#Aoslt2_(xp_011126279)_Aoslt2_(aol_s00173g235)#2813651#Orbilia_oligospora#loss_of_pathogenicity	329	5e-19	90.1
	A3QYW5#PHI:2367#Mps1#5016#Bipolaris_maydis#reduced_virulence	329	6e-19	89.7
	Q9UQY5#PHI:151_PHI:406_PHI:2230_PHI:10044#Kpp2_Ubc3#5270#Ustilago_maydis#reduced_virulence_loss_of_pathogenicity_unaffected_pathogenicity	310	9e-19	88.2
	G9DDS6#PHI:2429_PHI:5045#Bbslt2_Slt2#176275#Beauveria_bassiana#reduced_virulence	328	1e-18	89
	Q86ZC3#PHI:308_PHI:2225_PHI:2231#Kpp6#5270#Ustilago_maydis#reduced_virulence_loss_of_pathogenicity	496	1e-18	90.1
	Q8PHQ1#PHI:4028#Ssua#346#Xanthomonas_citri#reduced_virulence	224	2e-18	87.4
	Q7Z8D0#PHI:2346#Bbmpk1#176275#Beauveria_bassiana#loss_of_pathogenicity	224	2e-18	87.4
	Q8X125#PHI:263#Maf1#5462#Colletotrichum_lagenaria#reduced_virulence	328	2e-18	88.2
	Q8TG19#PHI:266#Mgv1#5518#Fusarium_graminearum#reduced_virulence_loss_of_pathogenicity	328	2e-18	88.2
	I1S0S6#PHI:1196#(mgv1)#5518#Fusarium_graminearum#reduced_virulence	328	2e-18	88.2
	Q1G7H6#PHI:1042#Mgslt2#1047171#Zymoseptoria_tritici#reduced_virulence	328	2e-18	88.2
	M3AVQ5#PHI:8001#Fus3#1873960#Pseudocercospora_fijiensis#reduced_virulence	221	2e-18	87
	A0A1S6JYV9#PHI:7447#Cpslt2#5116#Cryphonectria_parasitica#reduced_virulence	328	3e-18	87.8
	Q9HG08#PHI:161_PHI:545_PHI:123948#Bmp1#40559#Botrytis_cinerea#loss_of_pathogenicity_reduced_virulence	223	3e-18	86.7
	X0JB59#PHI:4679#Foslt2#5507#Fusarium_oxysporum#reduced_virulence	328	3e-18	87.4
	G4N0Z0#PHI:2163#Pmk1#318829#Magnaporthe_oryzae#reduced_virulence	224	4e-18	86.3
	A0A194W6H1#PHI:10182#Pmk1#105487#Valsa_mali#reduced_virulence	223	4e-18	86.3
	Q9UW09#PHI:170#Cmk1#5462#Colletotrichum_lagenaria#loss_of_pathogenicity	223	4e-18	86.3
	Q9HGU2#PHI:215_PHI:2285_PHI:2827_PHI:6315_PHI:7240_PHI:12112#Fmk1#5507#Fusarium_oxysporum#loss_of_pathogenicity_unaffected_pathogenicity_reduced_virulence	223	4e-18	86.3
	L2GIQ8#PHI:123866#Mk1_(cggc5_15219)#690256#Colletotrichum_fructicola#reduced_virulence	223	4e-18	86.3
	H1VA10#PHI:6622#Chmk1#80884#Colletotrichum_higginsianum#loss_of_pathogenicity	223	4e-18	86.3
	A0A0C4DHU3#PHI:10249#Fmk1_(foxg_08140)#5507#Fusarium_oxysporum#reduced_virulence	223	4e-18	86.3
	Q29YB0#PHI:2438#Mgfus3#1047171#Zymoseptoria_tritici#loss_of_pathogenicity	224	4e-18	86.3
	A0A063C6H4#PHI:9480#Uvpmk1_(kdb_16903.1)#1159556#Ustilaginoidea_virens#reduced_virulence	223	4e-18	86.3
	Q7ZA49#PHI:2330#Lf_pmk1#93591#Lecanicillium_fungicola#unaffected_pathogenicity	224	4e-18	86.3
	Q92246#PHI:56_PHI:690#Pmk1#318829#Magnaporthe_oryzae#loss_of_pathogenicity	224	5e-18	86.3
	E9EWV4#PHI:5426#Mero-fus3#568076#Metarhizium_robertsii#reduced_virulence	223	5e-18	85.9
	E9DS25#PHI:3889#Mamk1#92637#Metarhizium_acridum#loss_of_pathogenicity	223	6e-18	85.9
	A0A1C3YJ96#PHI:1185#(sc_swe1)#5518#Fusarium_graminearum#reduced_virulence	633	6e-18	88.2
	Q96X31#PHI:230#Ptk1#53485#Pyrenophora_teres#loss_of_pathogenicity	220	6e-18	85.9
	Q6R3Q3#PHI:736#Amk1#29001#Alternaria_brassicicola#loss_of_pathogenicity	220	6e-18	85.9
	Q2TLM7#PHI:2268#Mak2#13684#Parastagonospora_nodorum#loss_of_pathogenicity	220	6e-18	85.9
	F5HEA9#PHI:448#Mak2#13684#Parastagonospora_nodorum#loss_of_pathogenicity	220	6e-18	85.9
	D2IV71#PHI:2303#Aafus3#5599#Alternaria_alternata#loss_of_pathogenicity	220	6e-18	85.9
	Q9UVN7#PHI:142_PHI:2366_PHI:2398#Chk1#5016#Bipolaris_maydis#reduced_virulence	220	7e-18	85.5
	I1RQN9#PHI:309_PHI:3517_PHI:1189_PHI:4245_PHI:5479#Map1_(related:_gpmk1)#5518#Fusarium_graminearum#loss_of_pathogenicity_reduced_virulence	223	7e-18	85.5
	K9FDB7#PHI:6730_PHI:8736#Pdmpkb_Kss1_(pdig_75030)#36651#Penicillium_digitatum#reduced_virulence	323	8e-18	85.5
	Q5A1D3#PHI:107_PHI:7663_PHI:10021_PHI:11018#Cek1#5476#Candida_albicans#reduced_virulence_unaffected_pathogenicity_increased_virulence_(hypervirulence)	286	9e-18	86.3
	A0A1D8PMK1#PHI:6837#Cek1#5476#Candida_albicans#loss_of_pathogenicity	286	9e-18	86.3
	I1RTC2#PHI:1232#Fgsg_07423#5518#Fusarium_graminearum#lethal	359	1e-17	85.9
	Q96VL1#PHI:245#Cpmk1#5111#Claviceps_purpurea#loss_of_pathogenicity	223	2e-17	84.7
	O13352#PHI:113#Mps1#318829#Magnaporthe_oryzae#loss_of_pathogenicity	328	2e-17	84.7
	Q5EKM7#PHI:483#Vmk1#27337#Verticillium_dahliae#loss_of_pathogenicity_reduced_virulence	223	3e-17	84
	A0A0E0S0J3#PHI:1242#Fgsg_08631#5518#Fusarium_graminearum#unaffected_pathogenicity	238	3e-17	85.5
	Q8X4A2#PHI:7760#Stk_(orf:_z1444)#562#Escherichia_coli#effector_(plant_avirulence_determinant)_reduced_virulence	262	3e-17	83.6
	G4N7J5#PHI:5041#Moyak1#318829#Magnaporthe_oryzae#reduced_virulence	640	4e-17	85.9
	I1RN54#PHI:1214#Fgsg_07816#5518#Fusarium_graminearum#reduced_virulence	555	4e-17	85.9
	K9G0Q2#PHI:9141#Pdslt2_(pdip_43770)#36651#Penicillium_digitatum#reduced_virulence	346	6e-17	84
	K9FXQ2#PHI:8737#Slt2_(pdig_73290)#36651#Penicillium_digitatum#reduced_virulence	346	6e-17	84
	S7WC30#PHI:6718#Mapk2#5811#Toxoplasma_gondii#reduced_virulence	316	1e-16	84.3
	Q8X1F1#PHI:677#Pak1#5207#Cryptococcus_neoformans#reduced_virulence	613	1e-16	84
	I1RS57#PHI:1253#Fgsg_06970#5518#Fusarium_graminearum#unaffected_pathogenicity	1195	1e-16	84.3
	B6V9Y6#PHI:4057#Psmpk1#67593#Phytophthora_sojae#reduced_virulence	328	3e-16	80.9
	C4MEZ6#PHI:2810#Mpk1#552467#Cryptococcus_gattii_vgiii#reduced_virulence	233	3e-16	81.6
	I1S050#PHI:1203_PHI:123410#(sc_yck1/2/3)_Fgyck1_(fgrres_10066)#5518#Fusarium_graminearum#reduced_virulence_loss_of_pathogenicity	222	3e-16	81.6
	I1RC35#PHI:1219#Fgsg_01137#5518#Fusarium_graminearum#lethal	821	3e-16	82.8
	Q873Y1#PHI:313#Mpk1#5207#Cryptococcus_neoformans#reduced_virulence	233	4e-16	81.3
	Q8MYK0#PHI:2636#Tgcdpk3#5811#Toxoplasma_gondii#reduced_virulence	386	5e-16	81.6
	I1RCJ5#PHI:1212#(sc_rim15)#5518#Fusarium_graminearum#reduced_virulence	896	1e-15	81.6
	Q000T6#PHI:1032#Bmp3#40559#Botrytis_cinerea#reduced_virulence	328	2e-15	79
	A0A384JS06#PHI:8456_PHI:11612#Bcbmp3_Bmp3#40559#Botrytis_cinerea#reduced_virulence	328	2e-15	79
	A7EJF2#PHI:123162#Sssmk3_(ss1g_05445)#5180#Sclerotinia_sclerotiorum#reduced_virulence	328	2e-15	79
	I1S077#PHI:1210#Fgsg_10095#5518#Fusarium_graminearum#reduced_virulence	1305	3e-15	80.1
	I1RKR8#PHI:1175_PHI:6148#(sc_srb10)_Fgssn3#5518#Fusarium_graminearum#reduced_virulence	249	4e-15	78.2
	Q6FUI3#PHI:2691#Ire1#5478#Candida_glabrata#reduced_virulence	905	5e-15	79.3
	G4NCR0#PHI:2407#Morim15#318829#Magnaporthe_oryzae#reduced_virulence	903	6e-15	79.3
	A7F8U5#PHI:123163#Sspkc1_(ss1g_14026)#5180#Sclerotinia_sclerotiorum#reduced_virulence	1010	7e-15	78.6
	Q5KL01#PHI:2437#Snf1#5207#Cryptococcus_neoformans#reduced_virulence	285	7e-15	77.8
	I1RME6#PHI:1274#Fgsg_05135#5518#Fusarium_graminearum#unaffected_pathogenicity	968	8e-15	78.6
	I1RME6#PHI:1274#Fgsg_05135#5518#Fusarium_graminearum#unaffected_pathogenicity	547	3e-08	57
	B8NTM0#PHI:8854#Afla_099500_(saka)#5059#Aspergillus_flavus#increased_virulence_(hypervirulence)	261	1e-14	75.1
	I1RP25#PHI:1225#Fgsg_05775#5518#Fusarium_graminearum#lethal	1113	2e-14	77.4
	E9EZF4#PHI:5429#Mero-ime2#568076#Metarhizium_robertsii#unaffected_pathogenicity	365	3e-14	76.3
	Q8XT98#PHI:5116#Rsp0216#305#Ralstonia_solanacearum#effector_(plant_avirulence_determinant)	562	6e-14	74.7
	Q5AAG6#PHI:10023_PHI:11020#Mkc1#5476#Candida_albicans#reduced_virulence_increased_virulence_(hypervirulence)_unaffected_pathogenicity	339	7e-14	74.7
	J9VVM2#PHI:8793#Cdk8_(cnag_06086)#5207#Cryptococcus_neoformans#reduced_virulence	396	7e-14	74.3
	G4N5S6#PHI:123373#Mokns1_(mgg_16904)#318829#Magnaporthe_oryzae#loss_of_pathogenicity	673	7e-14	75.1
	P43068#PHI:67_PHI:6843#Mkc1#5476#Candida_albicans#reduced_virulence	339	7e-14	74.3
	Q5A650#PHI:7072#Sak1#5476#Candida_albicans#reduced_virulence	630	7e-14	75.5
	A0A0E0S0W9#PHI:1235#Fgsg_08731#5518#Fusarium_graminearum#lethal	219	9e-14	73.2
	A0A0E0S0W9#PHI:9823#Fg08731#5518#Fusarium_graminearum#reduced_virulence	219	9e-14	73.2
	I1RDX3#PHI:1254#Fgsg_01842#5518#Fusarium_graminearum#unaffected_pathogenicity	636	9e-14	74.7
	A0A0H3M9Y5#PHI:11113#Pknh#1773#Mycobacterium_tuberculosis#reduced_virulence	274	4e-13	72.4
	I1RTL1#PHI:1245#Fgsg_07520#5518#Fusarium_graminearum#unaffected_pathogenicity	466	6e-13	72
	P9WI71#PHI:3624#Pknh#1773#Mycobacterium_tuberculosis#increased_virulence_(hypervirulence)	274	6e-13	71.6
	A0A0E0SDU8#PHI:1229#Fgsg_06637#5518#Fusarium_graminearum#lethal	671	7e-13	71.6
	I1RKK7#PHI:1267#Fgsg_04418#5518#Fusarium_graminearum#unaffected_pathogenicity	365	9e-13	71.6
	W8SAS9#PHI:7324#Pscamkl1#27350#Puccinia_striiformis#reduced_virulence	295	1e-12	70.9
	Unknown	0	2e-12	70.5
	Q6FPV9#PHI:2559#Slt2#5478#Candida_glabrata#reduced_virulence_increased_virulence_(hypervirulence)	228	3e-12	68.9
	G2XBR1#PHI:3708#Vdssp1#27337#Verticillium_dahliae#reduced_virulence	644	4e-12	69.7
	Q8NKE9#PHI:394#Crk1#5270#Ustilago_maydis#loss_of_pathogenicity	289	6e-12	68.9
	Q8Z111#PHI:5009#T4519#28901#Salmonella_enterica#reduced_virulence	280	4e-11	64.7
	A0A1C3YIV6#PHI:1188#(sc_sak1)#5518#Fusarium_graminearum#reduced_virulence	642	5e-11	66.2
	A0A1C3YN74#PHI:1206#(sp_prp4)#5518#Fusarium_graminearum#reduced_virulence	718	6e-11	65.5
	G4MNZ0#PHI:3176#Mosak1#318829#Magnaporthe_oryzae#reduced_virulence	626	2e-10	64.3
	I1RNK3#PHI:1259#Fgsg_05586#5518#Fusarium_graminearum#unaffected_pathogenicity	283	3e-10	63.5
	A0A0W0DPZ9#PHI:10654#Elm1#5478#Candida_glabrata#increased_virulence_(hypervirulence)_reduced_virulence	422	2e-09	60.5
	I1RD70#PHI:1264#Fgsg_01559#5518#Fusarium_graminearum#unaffected_pathogenicity	251	3e-09	58.5
	P9WI77#PHI:3625#Pkne#1773#Mycobacterium_tuberculosis#unaffected_pathogenicity	215	5e-09	58.9
	G4N6P9#PHI:9201#Mocka1_(mgg_03696)#318829#Magnaporthe_oryzae#unaffected_pathogenicity	341	7e-09	57.8
	A0A098DEV9#PHI:1261#Fgsg_02838#5518#Fusarium_graminearum#unaffected_pathogenicity	401	1e-08	57.4
	I1RAY2#PHI:1218_PHI:9822#Fgsg_00677_Fg00677#5518#Fusarium_graminearum#lethal_reduced_virulence	340	2e-08	56.6
	Q5SC61#PHI:3717_PHI:6717#Tgmapk1_Mapk1#5811#Toxoplasma_gondii#reduced_virulence	259	2e-08	56.6
	J9VYD5#PHI:123623#Crk1_(cnag_06193)#5207#Cryptococcus_neoformans#unaffected_pathogenicity_reduced_virulence	458	4e-08	56.6
	I1RBW7#PHI:1243#Fgsg_01058#5518#Fusarium_graminearum#unaffected_pathogenicity	466	8e-08	55.5
	D4I0P3#PHI:7392#Eamy_3004#552#Erwinia_amylovora#unaffected_pathogenicity_increased_virulence_(hypervirulence)_reduced_virulence	242	3e-07	53.5
	I1S9H8#PHI:1282#Fgsg_13509#5518#Fusarium_graminearum#unaffected_pathogenicity	652	4e-07	53.1
	I1RHM4#PHI:1213#Fgsg_05586#5518#Fusarium_graminearum#reduced_virulence	209	4e-07	52
	A0A098DW84#PHI:1278#Fgsg_11614#5518#Fusarium_graminearum#unaffected_pathogenicity	284	1e-06	52
	B3FRA4#PHI:11260#Tgif2k-b#5811#Toxoplasma_gondii#increased_virulence_(hypervirulence)	1356	1e-06	51.6
	I1RQS1#PHI:1262#Fgsg_06420#5518#Fusarium_graminearum#unaffected_pathogenicity	299	2e-06	51.2
	Q2PAY2#PHI:9330_PHI:10798_PHI:11486_PHI:123577#Rop18#5811#Toxoplasma_gondii#increased_virulence_(hypervirulence)_unaffected_pathogenicity_reduced_virulence_loss_of_pathogenicity	527	2e-06	50.4
	I1RB84#PHI:1263#Fgsg_00792#5518#Fusarium_graminearum#unaffected_pathogenicity	520	3e-06	50.1
	I1RLX6#PHI:1192#(sc_cak1)#5518#Fusarium_graminearum#reduced_virulence	258	4e-06	49.3
	A0A384JS52#PHI:11638#Bcdnmt1_(bcin09p01910)#40559#Botrytis_cinerea#unaffected_pathogenicity	593	4e-06	49.7
	A0A098D624#PHI:1281#Fgsg_02153#5518#Fusarium_graminearum#unaffected_pathogenicity	626	6e-06	49.3
tr|A0A066X8U7|A0A066X8U7_COLSU	G4NLK8#PHI:4962#Twl#318829#Magnaporthe_oryzae#reduced_virulence	2490	2e-12	72.4
tr|A0A066XAU9|A0A066XAU9_COLSU	I1RPX8#PHI:1581#Gzob021#5518#Fusarium_graminearum#unaffected_pathogenicity	272	2e-98	298
	I1RIQ3#PHI:1575#Gzob015#5518#Fusarium_graminearum#unaffected_pathogenicity	240	1e-56	189
	G9JLA8#PHI:3378#Plegl1#285811#Pseudopyrenochaeta_lycopersici#unaffected_pathogenicity	229	1e-12	65.9
	G4MVX4#PHI:3216#Mocdip4#318829#Magnaporthe_oryzae#effector_(plant_avirulence_determinant)	231	2e-11	63.5
	G4N560#PHI:123861#Pmo9a_(mgg_06069)#318829#Magnaporthe_oryzae#reduced_virulence	243	2e-06	48.9
	G4N560#PHI:10358#Moaa91_(mgg_06069)#318829#Magnaporthe_oryzae#reduced_virulence	243	2e-06	48.9
tr|A0A066XMJ3|A0A066XMJ3_COLSU	E9EL64#PHI:11522#Dnm1_(maa_00205)#568076#Metarhizium_robertsii#reduced_virulence	798	0	1350
	G4N7U4#PHI:6634_PHI:9301#Modnm1_Modnm1_(mgg_06361)#318829#Magnaporthe_oryzae#reduced_virulence	802	0	1301
	G4N1E7#PHI:6637#Movps1#318829#Magnaporthe_oryzae#lethal	532	2e-176	527
	G4N1E7#PHI:6637#Movps1#318829#Magnaporthe_oryzae#lethal	697	5e-18	87.4
	G4MNQ6#PHI:6638#Modnm2#318829#Magnaporthe_oryzae#unaffected_pathogenicity	349	2e-33	136
	G4NJH9#PHI:6639#Modnm3#318829#Magnaporthe_oryzae#unaffected_pathogenicity	368	4e-29	122
tr|A0A066Y0G9|A0A066Y0G9_COLSU	V6RQ48#PHI:9142#Fgap2alpha_(fgsg_09735)#5518#Fusarium_graminearum#reduced_virulence	709	3e-178	530
	A0A0J9V733#PHI:123663#Nap-2beta_(foxg_08330)#5507#Fusarium_oxysporum#reduced_virulence	718	8e-177	527
tr|A0A066XV06|A0A066XV06_COLSU	P0CT07#PHI:11816#Mooeif3k#318829#Magnaporthe_oryzae#reduced_virulence	234	3e-117	337
tr|A0A066WWH2|A0A066WWH2_COLSU	G4MY43#PHI:12179#Mofhb1_(mgg_01268)#318829#Magnaporthe_oryzae#unaffected_pathogenicity_reduced_virulence	425	1e-69	231
	Q4WNM3#PHI:2552#Nop4#746128#Aspergillus_fumigatus#lethal	239	6e-15	76.3
	Q4WNM3#PHI:2552#Nop4#746128#Aspergillus_fumigatus#lethal	383	5e-08	53.9
	Q4WK03#PHI:2544#Pab1#746128#Aspergillus_fumigatus#lethal	205	4e-12	67
	Q4WK03#PHI:2544#Pab1#746128#Aspergillus_fumigatus#lethal	308	6e-10	60.1
	Q4WK03#PHI:2544#Pab1#746128#Aspergillus_fumigatus#lethal	448	7e-08	53.5
tr|A0A066XNL4|A0A066XNL4_COLSU	J4KN88#PHI:12235#Sirt2_(bba_05610)#176275#Beauveria_bassiana#reduced_virulence	487	2e-162	474
	A0A151V4L8#PHI:11102#Sir2_(mgg_10267)#318829#Magnaporthe_oryzae#unaffected_pathogenicity	311	5e-110	339
	G4MS03#PHI:2006_PHI:2008#Hst1#318829#Magnaporthe_oryzae#unaffected_pathogenicity	360	2e-34	135
	G4MS03#PHI:2006_PHI:2008#Hst1#318829#Magnaporthe_oryzae#unaffected_pathogenicity	533	8e-13	69.3
	P0A2F2#PHI:5572#Cob#28901#Salmonella_enterica#unaffected_pathogenicity	242	6e-14	70.9
	Q8ZFR1#PHI:8898#Cobb_(yp_1760)#632#Yersinia_pestis#reduced_virulence	227	1e-12	67
tr|A0A066X8M7|A0A066X8M7_COLSU	I1RC71#PHI:2714#Pex5#5518#Fusarium_graminearum#reduced_virulence	639	0	925
	W7LED9#PHI:123524#Fvpex5#117187#Fusarium_verticillioides#reduced_virulence	619	0	897
tr|A0A066XTQ4|A0A066XTQ4_COLSU	J9VMW8#PHI:3457#Pho84#5207#Cryptococcus_neoformans#reduced_virulence	527	2e-155	465
	I1RCI0#PHI:1454#Gzara002#5518#Fusarium_graminearum#unaffected_pathogenicity	580	2e-58	210
	J9W1N5#PHI:3527#Pho840#5207#Cryptococcus_neoformans#reduced_virulence	648	4e-29	122
	A0A1B7Y872#PHI:11711#Chhxt3_(xp_018156754)#80884#Colletotrichum_higginsianum#unaffected_pathogenicity	527	1e-15	79.3
	Q5A1L6#PHI:3822#Git3#5476#Candida_albicans#reduced_virulence	478	9e-14	73.2
	Q83EH4#PHI:9510#Cbu_0347#777#Coxiella_burnetii#unaffected_pathogenicity	448	1e-11	65.9
	G4N740#PHI:4024#Most1#318829#Magnaporthe_oryzae#unaffected_pathogenicity	215	4e-11	64.7
	J9VQA5#PHI:2968#Hxs1#5207#Cryptococcus_neoformans#reduced_virulence	493	1e-09	59.7
	A0A1B7Y7A9#PHI:11709#Chhxt1_(xp_018156460)#80884#Colletotrichum_higginsianum#unaffected_pathogenicity	481	4e-09	58.2
	H1UYP0#PHI:11712#Chhxt4_(xp_018158593)#80884#Colletotrichum_higginsianum#reduced_virulence	419	1e-07	53.1
	V6R9L0#PHI:12013#Fgsp1_(fgsg_05042)#5518#Fusarium_graminearum#reduced_virulence	422	4e-07	51.6
tr|A0A066XZT1|A0A066XZT1_COLSU	A0ST44#PHI:1047#Ctb6#29003#Cercospora_nicotianae#reduced_virulence	344	5e-81	254
tr|A0A066X3Y1|A0A066X3Y1_COLSU	Q59RG0#PHI:511#Canag4#5476#Candida_albicans#reduced_virulence	511	3e-07	51.2
tr|A0A066WTB1|A0A066WTB1_COLSU	I1S0C0#PHI:1335_PHI:3110_PHI:3808_PHI:4244#Gzbzip017_Fgatf1_Atf1_Fgos-2#5518#Fusarium_graminearum#reduced_virulence_increased_virulence_(hypervirulence)	526	0	669
	G2XEU1#PHI:7191_PHI:10973#Vdag_08676_Vdatf1_(vdag_08676)#27337#Verticillium_dahliae#reduced_virulence_unaffected_pathogenicity	531	0	638
	Q8J0I5#PHI:344#Cptf1#5111#Claviceps_purpurea#reduced_virulence	550	0	561
	G4MZM4#PHI:2156_PHI:123713#Moatf1_Moatf1_(mgg_08212)#318829#Magnaporthe_oryzae#reduced_virulence	526	9e-174	504
	Q4WY05#PHI:6908#Atfa#746128#Aspergillus_fumigatus#reduced_virulence	537	6e-139	416
	B8N3Q0#PHI:123096#Atfa_(afla_031340)#5059#Aspergillus_flavus#unaffected_pathogenicity	512	3e-120	366
	B8NLU5#PHI:123097#Atfb_(afla_094010)#5059#Aspergillus_flavus#unaffected_pathogenicity	268	2e-13	69.7
	Q4WVQ7#PHI:6909#Atfb#746128#Aspergillus_fumigatus#reduced_virulence_unaffected_pathogenicity	229	3e-11	63.5
	B0Y8Q2#PHI:123472#Atfd_(afub_078150)#746128#Aspergillus_fumigatus#reduced_virulence	213	3e-10	58.9
	B8NX53#PHI:123094#Bzip6_(afla_122410)#5059#Aspergillus_flavus#increased_virulence_(hypervirulence)	194	2e-09	57.8
	Q4WLV8#PHI:6911#Atfd#746128#Aspergillus_fumigatus#unaffected_pathogenicity	174	2e-09	56.2
	I1RXD5#PHI:1332#Gzbzip014#5518#Fusarium_graminearum#unaffected_pathogenicity	250	3e-08	54.3
	Q4WR67#PHI:6910#Atfc#746128#Aspergillus_fumigatus#unaffected_pathogenicity	207	2e-07	51.2
	I1RG94#PHI:1322#Gzbzip004#5518#Fusarium_graminearum#unaffected_pathogenicity	233	1e-06	48.9
tr|A0A066XBG2|A0A066XBG2_COLSU	I1RRR9#PHI:1457#Gzara005#5518#Fusarium_graminearum#unaffected_pathogenicity	560	0	788
tr|A0A066X340|A0A066X340_COLSU	A0A0E0RW49#PHI:1603#Gzob044#5518#Fusarium_graminearum#unaffected_pathogenicity	602	0	899
tr|A0A066X142|A0A066X142_COLSU	A0A384JER6#PHI:123799#Mtp1_(xp_001550923.1)#40559#Botrytis_cinerea#loss_of_pathogenicity	319	4e-23	97.1
	A0A384JER6#PHI:123799#Mtp1_(xp_001550923.1)#40559#Botrytis_cinerea#loss_of_pathogenicity	228	3e-10	59.7
	Q4X022#PHI:9082#Tpta_(afua_2g14980)#746128#Aspergillus_fumigatus#reduced_virulence	304	2e-20	89.4
	Q4X022#PHI:9082#Tpta_(afua_2g14980)#746128#Aspergillus_fumigatus#reduced_virulence	304	3e-15	74.7
	Q4X022#PHI:9082#Tpta_(afua_2g14980)#746128#Aspergillus_fumigatus#reduced_virulence	214	7e-14	70.5
	Q4WBL9#PHI:4672#Amca#746128#Aspergillus_fumigatus#unaffected_pathogenicity	323	6e-20	88.2
	Q4WBL9#PHI:4672#Amca#746128#Aspergillus_fumigatus#unaffected_pathogenicity	225	1e-09	57.8
	G4NCI6#PHI:6612#Mocapn9#318829#Magnaporthe_oryzae#unaffected_pathogenicity_reduced_virulence	674	2e-19	88.6
	G4NCI6#PHI:6612#Mocapn9#318829#Magnaporthe_oryzae#unaffected_pathogenicity_reduced_virulence	675	2e-10	60.5
	G4MQZ2#PHI:2038#Mir1#318829#Magnaporthe_oryzae#unaffected_pathogenicity	296	4e-12	65.1
	A0A125YLS5#PHI:123183#Tgant_(tggt1_249900)#5811#Toxoplasma_gondii#reduced_virulence	298	5e-11	62
	A0A125YLS5#PHI:123183#Tgant_(tggt1_249900)#5811#Toxoplasma_gondii#reduced_virulence	290	2e-09	57
tr|A0A066XJC7|A0A066XJC7_COLSU	Q6ZX14#PHI:325#Ace1#318829#Magnaporthe_oryzae#effector_(plant_avirulence_determinant)	3026	1e-173	585
	I1RUB2#PHI:719#Gzfus1#5518#Fusarium_graminearum#unaffected_pathogenicity	2932	3e-163	554
	B1GVX7#PHI:2290#Bcboa6#40559#Botrytis_cinerea#reduced_virulence	2455	1e-122	428
	A0A2U9ACM3#PHI:123921#Pks14#176275#Beauveria_bassiana#increased_virulence_(hypervirulence)	2413	3e-87	316
	A0A1W5T7B8#PHI:7243_PHI:123922#Pks15#176275#Beauveria_bassiana#reduced_virulence_increased_virulence_(hypervirulence)	2271	3e-41	166
	Q2VLJ2#PHI:714#Pks4_(zea1)#5518#Fusarium_graminearum#unaffected_pathogenicity	2339	2e-38	156
	F9XQ63#PHI:8597#Ztpks8#1047171#Zymoseptoria_tritici#unaffected_pathogenicity	1912	2e-38	156
	F9XQ63#PHI:8597#Ztpks8#1047171#Zymoseptoria_tritici#unaffected_pathogenicity	2598	8e-33	138
	A0A194WAB9#PHI:11042#Pks39_(vm1g_09018)#105487#Valsa_mali#unaffected_pathogenicity	2574	3e-37	153
	A0A194WAB9#PHI:11042#Pks39_(vm1g_09018)#105487#Valsa_mali#unaffected_pathogenicity	1801	2e-33	140
	Q9Y8A2#PHI:255#Fum1_(fum5)#5127#Fusarium_fujikuroi#unaffected_pathogenicity	1789	2e-35	147
	Q9Y8A2#PHI:255#Fum1_(fum5)#5127#Fusarium_fujikuroi#unaffected_pathogenicity	2565	6e-24	109
	E5A7D9#PHI:10273#Pks5_(lema_t087730.1)#5022#Leptosphaeria_maculans#unaffected_pathogenicity	1769	1e-33	140
	E5A7D9#PHI:10273#Pks5_(lema_t087730.1)#5022#Leptosphaeria_maculans#unaffected_pathogenicity	2561	1e-28	124
	Q92217#PHI:55#Pks1#5016#Bipolaris_maydis#reduced_virulence	2518	3e-33	139
	I1RHS7#PHI:723_PHI:727#Pks1_Pks17#5518#Fusarium_graminearum#unaffected_pathogenicity	2557	8e-33	138
	I1RHS7#PHI:723_PHI:727#Pks1_Pks17#5518#Fusarium_graminearum#unaffected_pathogenicity	1834	1e-26	118
	A0A0D2YG10#PHI:6936#Fub1#5507#Fusarium_oxysporum#reduced_virulence	2405	4e-29	126
	W7MT31#PHI:3387#Fveg_12523#117187#Fusarium_verticillioides#unaffected_pathogenicity	2404	5e-29	125
	D2E9X0#PHI:2379#Dep5#29001#Alternaria_brassicicola#reduced_virulence_unaffected_pathogenicity	2345	3e-28	123
	F9XFI6#PHI:8596#Ztpks7#1047171#Zymoseptoria_tritici#unaffected_pathogenicity	2382	3e-28	123
	A0A1R3RGK0#PHI:10950#Pks#40993#Aspergillus_carbonarius#unaffected_pathogenicity	2526	6e-28	122
	A0A1R3RGK0#PHI:10950#Pks#40993#Aspergillus_carbonarius#unaffected_pathogenicity	1771	3e-27	120
	A0A0H3LPZ5#PHI:9189#Bb_rs14645_(bb2918)#518#Bordetella_bronchiseptica#unaffected_pathogenicity	2503	2e-27	120
	G1XU04#PHI:5276#Aol_s00215g283#2813651#Orbilia_oligospora#increased_virulence_(hypervirulence)	1746	2e-25	114
	Q6RKG2#PHI:2425#Pks2#5016#Bipolaris_maydis#reduced_virulence	2105	3e-25	113
	A0A024CHY2#PHI:2935#Cifb#36746#Pseudomonas_cichorii#reduced_virulence	1410	7e-23	105
	A0A024CHY2#PHI:2935#Cifb#36746#Pseudomonas_cichorii#reduced_virulence	3516	5e-17	86.7
	W0H5E5#PHI:4836#Cif_b#36746#Pseudomonas_cichorii#reduced_virulence	1493	8e-23	105
	W0H5E5#PHI:4836#Cif_b#36746#Pseudomonas_cichorii#reduced_virulence	3599	5e-17	86.3
	B9JV05#PHI:2895#F-avi4330#373#Agrobacterium_vitis#loss_of_pathogenicity	2483	2e-22	104
	P9WQE9#PHI:7221#Pks2#1773#Mycobacterium_tuberculosis#reduced_virulence	2081	4e-21	99.8
	S3MF12#PHI:10386#Pvdj#317#Pseudomonas_syringae#reduced_virulence	1442	1e-20	98.2
	S3MF12#PHI:10386#Pvdj#317#Pseudomonas_syringae#reduced_virulence	394	2e-20	97.4
	Q0V687#PHI:3324#Sn477#13684#Parastagonospora_nodorum#unaffected_pathogenicity	1699	2e-20	97.4
	A0A075TRC0#PHI:3299_PHI:4505#Patk_Pepatk#27334#Penicillium_expansum#unaffected_pathogenicity	1589	5e-20	95.9
	Q10896#PHI:8603#Nrp_(rv0101)#1773#Mycobacterium_tuberculosis#reduced_virulence	1401	4e-19	93.2
	P9WQE7#PHI:7220#Ppsa#1773#Mycobacterium_tuberculosis#reduced_virulence	1701	7e-19	92.4
	S3MI24#PHI:10385#Pvdd#317#Pseudomonas_syringae#reduced_virulence	389	4e-18	90.1
	Q9I181#PHI:123482#Pvdj#287#Pseudomonas_aeruginosa#reduced_virulence_increased_virulence_(hypervirulence)	365	1e-17	88.2
	Q9I181#PHI:123482#Pvdj#287#Pseudomonas_aeruginosa#reduced_virulence_increased_virulence_(hypervirulence)	1426	3e-17	87
	A0A194W5I0#PHI:11041#Pks31_(vm1g_07355)#105487#Valsa_mali#unaffected_pathogenicity	2319	7e-16	82.8
	A0A0T9DH93#PHI:7219#Mas#1773#Mycobacterium_tuberculosis#reduced_virulence	351	9e-16	80.9
	Q0P7J8#PHI:11797#Clbh#562#Escherichia_coli#unaffected_pathogenicity_reduced_virulence	876	1e-15	81.6
	Q5DIP3#PHI:123481#Pvdi#287#Pseudomonas_aeruginosa#reduced_virulence_increased_virulence_(hypervirulence)	401	1e-14	78.6
	Q9I157#PHI:6991_PHI:123483#Pvdl#287#Pseudomonas_aeruginosa#loss_of_pathogenicity_reduced_virulence	1096	1e-14	78.6
	Q9I157#PHI:6991_PHI:123483#Pvdl#287#Pseudomonas_aeruginosa#loss_of_pathogenicity_reduced_virulence	2099	9e-13	72.4
	Q9I157#PHI:6991_PHI:123483#Pvdl#287#Pseudomonas_aeruginosa#loss_of_pathogenicity_reduced_virulence	3618	5e-07	53.5
	A0A194VYT4#PHI:11040#Pks23_(vm1g_05383)#105487#Valsa_mali#unaffected_pathogenicity	2275	1e-13	75.5
	Q63KU5#PHI:7014#Glbc#28450#Burkholderia_pseudomallei#increased_virulence_(hypervirulence)	1476	1e-12	72
	Q63KU5#PHI:7014#Glbc#28450#Burkholderia_pseudomallei#increased_virulence_(hypervirulence)	3779	3e-12	70.5
	Q63KU5#PHI:7014#Glbc#28450#Burkholderia_pseudomallei#increased_virulence_(hypervirulence)	423	2e-08	58.5
	V9W6M6#PHI:3090#Pama#1464#Paenibacillus_larvae#reduced_virulence	2386	2e-10	64.7
	T1Y5Y5#PHI:6610#Ausa#1280#Staphylococcus_aureus#reduced_virulence	1391	7e-09	59.7
	I6Y0L1#PHI:3351#Mbte#1773#Mycobacterium_tuberculosis#reduced_virulence	306	4e-07	53.5
	W2E906#PHI:3274#Dhbf#1464#Paenibacillus_larvae#unaffected_pathogenicity	1404	8e-07	52.8
	I1SAJ8#PHI:9045#Fgsg_13879#5518#Fusarium_graminearum#unaffected_pathogenicity	292	2e-06	50.8
	Q0E7C4#PHI:12092#Vabf#55601#Vibrio_anguillarum#reduced_virulence	1830	5e-06	50.1
tr|A0A066XQZ1|A0A066XQZ1_COLSU	G4MRB4#PHI:4491#Shm#318829#Magnaporthe_oryzae#reduced_virulence	514	0	605
	C5BEV2#PHI:2962#Glya#67780#Edwardsiella_ictaluri#reduced_virulence	386	8e-109	332
	P9WGI9#PHI:7584#Rv1093_(glya1)#1773#Mycobacterium_tuberculosis#increased_virulence_(hypervirulence)	415	8e-109	332
tr|A0A066Y0S4|A0A066Y0S4_COLSU	G4NE07#PHI:9552#Mogga1#318829#Magnaporthe_oryzae#reduced_virulence	659	0	888
	I1RW84#PHI:6183#Fgvps27#5518#Fusarium_graminearum#reduced_virulence	150	2e-18	88.2
	J9VN27#PHI:4640#Vps27#5207#Cryptococcus_neoformans#loss_of_pathogenicity	152	1e-12	69.3
tr|A0A066X4L3|A0A066X4L3_COLSU	A0A059UDR8#PHI:2897_PHI:9472#Bec1019#34373_29850#Blumeria_graminis_Gaeumannomyces_graminis#reduced_virulence_effector_(plant_avirulence_determinant)	316	5e-74	232
tr|A0A066XVU4|A0A066XVU4_COLSU	A0A151V4F3#PHI:6391#Cda2#318829#Magnaporthe_oryzae#unaffected_pathogenicity	441	5e-61	211
	A0A151V4F3#PHI:6391#Cda2#318829#Magnaporthe_oryzae#unaffected_pathogenicity	567	2e-06	48.5
	L2FHG9#PHI:3972#Cda#474922#Colletotrichum_gloeosporioides#unaffected_pathogenicity	384	8e-59	201
	G4N4F9#PHI:2166_PHI:6390#Cbp1#318829#Magnaporthe_oryzae#unaffected_pathogenicity	451	5e-57	198
	Q8WZJ0#PHI:4639#Cbp1#318829#Magnaporthe_oryzae#loss_of_pathogenicity	451	7e-57	200
	A0A0L0V0Y3#PHI:11528#Pst_13661#27350#Puccinia_striiformis#reduced_virulence	228	3e-31	120
	A0A0D1CW71#PHI:11215#Cda5#5270#Ustilago_maydis#unaffected_pathogenicity_reduced_virulence	261	1e-20	91.7
	Q99Z68#PHI:123816#Spy1370#1314#Streptococcus_pyogenes#increased_virulence_(hypervirulence)_reduced_virulence	420	2e-19	89
	Q8Y9V5#PHI:4689#Pgda#1639#Listeria_monocytogenes#reduced_virulence	449	6e-19	88.2
	A0A0D1E904#PHI:11211_PHI:11216#Cda1_Cda6#5270#Ustilago_maydis#unaffected_pathogenicity_reduced_virulence	395	5e-17	82.4
	A0A0D1CS12#PHI:123494#Cda1#5270#Ustilago_maydis#reduced_virulence	360	1e-16	81.3
	G4NFA4#PHI:6392#Cda3#318829#Magnaporthe_oryzae#unaffected_pathogenicity	744	1e-15	78.6
	J9VPD7#PHI:8598#Cda1_(cnag_05799)#5207#Cryptococcus_neoformans#reduced_virulence	372	4e-15	76.3
	Q5KFG8#PHI:10436#Cda1#5207#Cryptococcus_neoformans#reduced_virulence	372	2e-14	73.6
	Q5KIC2#PHI:10437#Cda2#5207#Cryptococcus_neoformans#reduced_virulence	339	2e-13	70.5
	J9VND2#PHI:8599#Cda2_(cnag_01230)#5207#Cryptococcus_neoformans#unaffected_pathogenicity	338	6e-13	69.3
	Q18BV2#PHI:8589#Pdaa1_(cd630_14300_)#1496#Clostridioides_difficile#reduced_virulence	240	1e-11	63.9
	P0CP76#PHI:10438#Cda3#5207#Cryptococcus_neoformans#reduced_virulence	351	4e-11	63.5
	P82476#PHI:8600#Cda3_(cnag_01239)#5207#Cryptococcus_neoformans#unaffected_pathogenicity	303	1e-10	62
	Q180A0#PHI:10937#Pgdb_(cd630_32570)#1496#Clostridioides_difficile#unaffected_pathogenicity_increased_virulence_(hypervirulence)	271	2e-06	48.1
tr|A0A066XQ15|A0A066XQ15_COLSU	W7N2C1#PHI:3384#Fveg_12530#117187#Fusarium_verticillioides#unaffected_pathogenicity	1058	6e-136	440
	A0A194VYT4#PHI:11040#Pks23_(vm1g_05383)#105487#Valsa_mali#unaffected_pathogenicity	2733	2e-33	139
	A0A098DQH7#PHI:722#Pgl1#5518#Fusarium_graminearum#unaffected_pathogenicity	2269	4e-32	134
	A0A194VUA1#PHI:11038#Pks11_(vm1g_03093)#105487#Valsa_mali#unaffected_pathogenicity	2264	8e-30	127
	A0A194W5I0#PHI:11041#Pks31_(vm1g_07355)#105487#Valsa_mali#unaffected_pathogenicity	2744	2e-25	112
	I1RUB2#PHI:719#Gzfus1#5518#Fusarium_graminearum#unaffected_pathogenicity	3887	1e-20	97.8
	Q10896#PHI:8603#Nrp_(rv0101)#1773#Mycobacterium_tuberculosis#reduced_virulence	2432	8e-19	91.3
	G5EI34#PHI:3019#Molys2#318829#Magnaporthe_oryzae#reduced_virulence	1068	3e-18	89
	B0Y6V5#PHI:7334#Aara#746128#Aspergillus_fumigatus#unaffected_pathogenicity	1257	9e-13	71.2
	Q6ZX14#PHI:325#Ace1#318829#Magnaporthe_oryzae#effector_(plant_avirulence_determinant)	3902	6e-11	65.5
	G8DNT1#PHI:2259#Aar1#45130#Bipolaris_sorokiniana#reduced_virulence	1018	1e-09	61.6
	I1SAJ7#PHI:9042#Nrps5_(fgsg_13878)#5518#Fusarium_graminearum#reduced_virulence	11028	1e-07	55.1
	B9K1Q7#PHI:2893#F-avi5730#373#Agrobacterium_vitis#unaffected_pathogenicity	921	2e-07	53.9
tr|A0A066XV40|A0A066XV40_COLSU	Q0U6E8#PHI:2249_PHI:2270#Mpd1#13684#Parastagonospora_nodorum#unaffected_pathogenicity	380	4e-14	72.8
tr|A0A066XCK1|A0A066XCK1_COLSU	G4MPI2#PHI:2009#Hos4#318829#Magnaporthe_oryzae#unaffected_pathogenicity	1035	0	874
tr|A0A066X8P1|A0A066X8P1_COLSU	J9VQN5#PHI:7881#Cer3_(cnag_02087)#5207#Cryptococcus_neoformans#unaffected_pathogenicity	390	1e-67	223
tr|A0A066X8P1|A0A066X8P1_COLSU	J9VMM2#PHI:7880#Cer2_(cnag_02086)#5207#Cryptococcus_neoformans#unaffected_pathogenicity	384	1e-66	221
tr|A0A066X8P1|A0A066X8P1_COLSU	J9VFF7#PHI:7879#Cer1_(cnag_06717)#5207#Cryptococcus_neoformans#reduced_virulence	341	4e-24	101
tr|A0A066XUL5|A0A066XUL5_COLSU	I1REI8#PHI:1093#Fgsg_02077#5518#Fusarium_graminearum#reduced_virulence	96	1e-15	70.9
tr|A0A066XUL5|A0A066XUL5_COLSU	A6SR05#PHI:7594#Bccfem1#40559#Botrytis_cinerea#reduced_virulence_unaffected_pathogenicity	76	2e-10	56.6
tr|A0A066XCS8|A0A066XCS8_COLSU	V5VGK1#PHI:11207#Clpb#470#Acinetobacter_baumannii#reduced_virulence	844	0	795
tr|A0A066XCS8|A0A066XCS8_COLSU	A0A2L1CGE9#PHI:10445_PHI:11348#Clpb#263#Francisella_tularensis#reduced_virulence_unaffected_pathogenicity_effector_(plant_avirulence_determinant)	854	0	786
tr|A0A066XCS8|A0A066XCS8_COLSU	C6DC70#PHI:10595#Clpb#554#Pectobacterium_carotovorum#unaffected_pathogenicity	849	0	776
tr|A0A066XCS8|A0A066XCS8_COLSU	P9WPD1#PHI:9919#Clpb#1773#Mycobacterium_tuberculosis#reduced_virulence	845	0	753
tr|A0A066XCS8|A0A066XCS8_COLSU	K3W1P7#PHI:11619#Fphsp104_(fpse_03525)#101028#Fusarium_pseudograminearum#reduced_virulence	882	0	674
tr|A0A066XCS8|A0A066XCS8_COLSU	D4I229#PHI:7094_PHI:7438#Clpv-2_Eamy_3222#552#Erwinia_amylovora#reduced_virulence_unaffected_pathogenicity_increased_virulence_(hypervirulence)	850	2e-157	481
tr|A0A066XCS8|A0A066XCS8_COLSU	D4I0P4#PHI:7106_PHI:7393#Clpv-1_Eamy_3005#552#Erwinia_amylovora#unaffected_pathogenicity_increased_virulence_(hypervirulence)_reduced_virulence	849	3e-144	446
tr|A0A066XCS8|A0A066XCS8_COLSU	A0A5H2Q4P9#PHI:11070#Tssh#305#Ralstonia_solanacearum#reduced_virulence	831	9e-138	430
tr|A0A066XCS8|A0A066XCS8_COLSU	Q6TKU1#PHI:4559#T6ss2#562#Escherichia_coli#effector_(plant_avirulence_determinant)	866	1e-135	425
tr|A0A066XCS8|A0A066XCS8_COLSU	H9L4K2#PHI:6590_PHI:11510#Clpv#28901#Salmonella_enterica#reduced_virulence	816	4e-132	414
tr|A0A066XCS8|A0A066XCS8_COLSU	Q7WP75#PHI:2645#Clpv#518#Bordetella_bronchiseptica#reduced_virulence	834	4e-128	404
tr|A0A066XCS8|A0A066XCS8_COLSU	Q8P998#PHI:12174#Clpa#339#Xanthomonas_campestris#reduced_virulence	432	3e-82	278
tr|A0A066XCS8|A0A066XCS8_COLSU	Q8P998#PHI:12174#Clpa#339#Xanthomonas_campestris#reduced_virulence	740	2e-71	248
tr|A0A066XCS8|A0A066XCS8_COLSU	A0A0H3HVK0#PHI:5335#Clpv-5#28450#Burkholderia_pseudomallei#effector_(plant_avirulence_determinant)	491	3e-80	277
tr|A0A066XCS8|A0A066XCS8_COLSU	A0A0H3HVK0#PHI:5335#Clpv-5#28450#Burkholderia_pseudomallei#effector_(plant_avirulence_determinant)	929	2e-60	219
tr|A0A066XCS8|A0A066XCS8_COLSU	E0SMW9#PHI:8569#Clpa_(dda3937_02363)#204038#Dickeya_dadantii#reduced_virulence	734	5e-79	269
tr|A0A066XCS8|A0A066XCS8_COLSU	E0SMW9#PHI:8569#Clpa_(dda3937_02363)#204038#Dickeya_dadantii#reduced_virulence	415	7e-77	263
tr|A0A066XII3|A0A066XII3_COLSU	G4MQQ3#PHI:3065#Morga5#318829#Magnaporthe_oryzae#unaffected_pathogenicity	751	0	629
tr|A0A066XII3|A0A066XII3_COLSU	G4MQB0#PHI:3066#Morga6#318829#Magnaporthe_oryzae#unaffected_pathogenicity	1317	2e-18	89
tr|A0A066XII3|A0A066XII3_COLSU	G4NKL4#PHI:3063#Morga3#318829#Magnaporthe_oryzae#unaffected_pathogenicity	717	2e-13	72.8
tr|A0A066XII3|A0A066XII3_COLSU	G4NF65#PHI:3061_PHI:4055#Morga1_Rga1#318829#Magnaporthe_oryzae#unaffected_pathogenicity	1133	6e-10	61.2
tr|A0A066XII3|A0A066XII3_COLSU	G4N7K5#PHI:3062#Morga2#318829#Magnaporthe_oryzae#unaffected_pathogenicity	290	3e-09	58.9
tr|A0A066WXV2|A0A066WXV2_COLSU	G4N3H1#PHI:9952#Ubp4_(mgg_04957)#318829#Magnaporthe_oryzae#loss_of_pathogenicity	1032	0	634
	G4N7R8#PHI:10411#Ubp8_(mgg-03527)#318829#Magnaporthe_oryzae#reduced_virulence	494	2e-10	63.2
	A0A1D8PIP6#PHI:123584#Ubp8#5476#Candida_albicans#reduced_virulence	607	3e-06	50.1
tr|A0A066X6L1|A0A066X6L1_COLSU	A0A1B2LQ61#PHI:6946#Cgap1#474922#Colletotrichum_gloeosporioides#loss_of_pathogenicity	566	0	916
	G2WSJ2#PHI:10972_PHI:11801#Vdyap1_(vdag_01588)_Yap1_(vdag_01588)#27337#Verticillium_dahliae#unaffected_pathogenicity_reduced_virulence	572	0	644
	I1RWW4#PHI:1331_PHI:3111_PHI:4023#Gzbzip013_Fgap1#5518#Fusarium_graminearum#unaffected_pathogenicity	568	0	613
	G4N6V5#PHI:2142_PHI:9179#Moap1_Moap1_(mgg_12814)#318829#Magnaporthe_oryzae#loss_of_pathogenicity_reduced_virulence	566	2e-175	511
	D2T177#PHI:2374#Bap1#40559#Botrytis_cinerea#unaffected_pathogenicity	585	1e-144	433
	Q5J7N6#PHI:412_PHI:3838_PHI:3930#Chap1#5016#Bipolaris_maydis#unaffected_pathogenicity_reduced_virulence	581	8e-101	319
	B8NNN3#PHI:123095#Ap1_(afla_129340)#5059#Aspergillus_flavus#reduced_virulence	582	7e-91	293
	B9V258#PHI:2373#Yap1#5599#Alternaria_alternata#loss_of_pathogenicity	622	1e-29	122
	C0LD25#PHI:2320#Rlap1#5599#Alternaria_alternata#loss_of_pathogenicity	646	6e-25	108
	Q5AJU7#PHI:3805_PHI:123271#Cap1#5476#Candida_albicans#unaffected_pathogenicity_reduced_virulence	103	1e-17	84.7
	Q4PCH2#PHI:853#Yap1#5270#Ustilago_maydis#reduced_virulence	255	1e-15	78.6
	B8NFS7#PHI:123099#Fcr3_(afla_133560)#5059#Aspergillus_flavus#reduced_virulence	86	3e-15	73.6
	A0A1C3YMA5#PHI:1338#Gzbzip020#5518#Fusarium_graminearum#unaffected_pathogenicity	185	2e-13	69.7
	P19880#PHI:2811#Yap1#4932#Saccharomyces_cerevisiae#loss_of_pathogenicity	128	5e-12	67.4
	P19880#PHI:2811#Yap1#4932#Saccharomyces_cerevisiae#loss_of_pathogenicity	650	6e-09	57.4
	A0A226BSF5#PHI:9846#Yap1#5207#Cryptococcus_neoformans#unaffected_pathogenicity_reduced_virulence	216	1e-10	62.8
	P24813#PHI:2812#Yap2#4932#Saccharomyces_cerevisiae#loss_of_pathogenicity	88	2e-10	61.2
	G2XEQ5#PHI:7190#Vdag_08640#27337#Verticillium_dahliae#unaffected_pathogenicity	163	4e-09	55.1
	I1RH05#PHI:1324#Gzbzip006#5518#Fusarium_graminearum#unaffected_pathogenicity	93	5e-08	54.3
tr|A0A066X811|A0A066X811_COLSU	Q5EMY3#PHI:860#Msp1#318829#Magnaporthe_oryzae#reduced_virulence	416	0	581
	J9VX80#PHI:4644#Vps4#5207#Cryptococcus_neoformans#loss_of_pathogenicity	355	2e-50	177
	Q5AG40#PHI:2553#Vps4#5476#Candida_albicans#loss_of_pathogenicity	358	5e-48	170
	I1RC95#PHI:1566#Gzob006#5518#Fusarium_graminearum#lethal	360	3e-41	150
	Q6NF92#PHI:11203#Ftsh#1717#Corynebacterium_diphtheriae#unaffected_pathogenicity	392	6e-32	127
	Q0PND8#PHI:593#Pex6#318829#Magnaporthe_oryzae#loss_of_pathogenicity	1250	5e-29	119
	G4NBI6#PHI:2033#Mgpex6#318829#Magnaporthe_oryzae#loss_of_pathogenicity	1250	5e-29	119
	A0A2N6NGK6#PHI:123200#Bbpex6#176275#Beauveria_bassiana#reduced_virulence	1222	9e-29	118
	A0A2N6NM15#PHI:123199#Bbpex1#176275#Beauveria_bassiana#reduced_virulence	1062	4e-28	116
	I1RSI3#PHI:9222#Fgpex1_(fgsg_07104)#5518#Fusarium_graminearum#reduced_virulence	1060	5e-28	115
	A0A4Q4NB74#PHI:11695#Pex6#5599#Alternaria_alternata#reduced_virulence	1280	1e-27	115
	Q9C1E9#PHI:226#Pex6#5462#Colletotrichum_lagenaria#loss_of_pathogenicity	1269	9e-27	112
	G4MQP9#PHI:2177#Pas1#318829#Magnaporthe_oryzae#unaffected_pathogenicity	1087	2e-26	110
	Q8PBY5#PHI:9833#Clpx#339#Xanthomonas_campestris#reduced_virulence	195	2e-06	48.1
tr|A0A066X4D7|A0A066X4D7_COLSU	Q4WDM5#PHI:12023#Gpi7#746128#Aspergillus_fumigatus#increased_virulence_(hypervirulence)	332	5e-12	68.6
	Q8TGB2#PHI:259#Gpi7#5476#Candida_albicans#reduced_virulence	367	2e-10	63.5
	A0A0E0RU90#PHI:3983#Fgsg_02509.3_(sc_gpi7)#5518#Fusarium_graminearum#reduced_virulence	368	3e-10	62.8
	E3QCQ1#PHI:12181#Cggpi7#31870#Colletotrichum_graminicola#reduced_virulence	352	5e-10	62
